# Supplementary material for: A Day in the Life of Microcystis aeruginosa Strain PCC 7806 as Revealed by a Transcriptomic Analysis
Source: PLoS One. 2011 Jan 19;6(1):e16208. doi: 10.1371/journal.pone.0016208 (PMC3023806; doi:10.1371/journal.pone.0016208)
Supplement: Table S1 — List of genes with missing data. The second column, gene or gene info, shows either the gene name or brief information about the gene, and the fourth column gives the number of missing data (i.e. the value is one when data are missing data at one sampling time; this value is two when data are missing at two sampling times…). Except for the 70 genes, which have been eliminated by the flip dye consistency check, all the other genes were taken into account in the analyses. (XLS) [file pone.0016208.s001.xls]

## Sheet: Feuil1
MIC (PCC7806)	GENE OR Gene Info	PRODUCT OR OTHER PROPERTIES	Number of missing results by time set
MIC_0105	Unknown	hypothetical protein	7
MIC_0261	No Sim	no similarity	7
MIC_0272	CRISPR	Putative CRISPR-associated protein	7
MIC_0423	No Sim	no similarity	7
MIC_0427	No Sim	no similarity	7
MIC_0613	Unknown	Hypothetical protein	7
MIC_0654	Unknown	Hypothetical protein	7
MIC_0755	vapC, PilT	PilT protein	7
MIC_0939	Unknown	hypothetical protein	7
MIC_0986	Unknown	hypothetical protein	7
MIC_1239	H rep	H repeat-associated protein-like	7
MIC_1606	MspA1I	restriction endonuclease MspA1I	7
MIC_1713	Unknown	hypothetical protein	7
MIC_1755	No Sim	no similarity	7
MIC_1774	No Sim	no similarity	7
MIC_1798	No Sim	no similarity	7
MIC_1853	Unknown	hypothetical protein	7
MIC_2048	No sim	,no similarity	7
MIC_2366	AB inf prot	abortive infection protein	7
MIC_2367	Unknown	hypothetical protein	7
MIC_2402	No Sim	no similarity	7
MIC_2415	No Sim	no similarity	7
MIC_2568	No Sim	no similarity	7
MIC_2637	Unknown	hypothetical protein	7
MIC_2638	Unknown	hypothetical protein	7
MIC_2686	No Sim	no similarity	7
MIC_2692	Unknown	hypothetical protein	7
MIC_2693	No Sim	no similarity	7
MIC_2694	No Sim	no similarity	7
MIC_2695	Unknown	hypothetical protein	7
MIC_2700	Unknown	hypothetical protein	7
MIC_2844	TR-ase	Transposase	7
MIC_2845	Transcription regulator	putative transcriptional regulator	7
MIC_3078	Unknown	hypothetical protein	7
MIC_3113	No Sim	no similarity	7
MIC_3399	Unknown	hypothetical protein	7
MIC_3406	Unknown	hypothetical protein	7
MIC_3441	No Sim	no similarity	7
MIC_3669	Unknown	hypothetical protein	7
MIC_3894	TR-ase	transposase	7
MIC_4053	No Sim	no similarity	7
MIC_4346	Cytosol prot	Hypothetical cytosolic protein	7
MIC_4347	Cytosol prot	Hypothetical cytosolic protein	7
MIC_4366	Unknown	hypothetical protein	7
MIC_4389	Res Enz	Type II restriction endonuclease TdeIII.	7
MIC_4632	dcm	DNA cytosine methylase	7
MIC_4765	Unknown	hypothetical protein	7
MIC_4862	Gly Trase	probable glycosyl transferase	7
MIC_4978	Unknown	hypothetical protein	7
MIC_5187	His kin	Sensory transduction histidine kinase	7
MIC_5202	No Sim	no similarity	7
MIC_5688	ssuC, tauC	ABC-transporter permease protein	7
MIC_5689	Mb prot	Integral membrane components of other binding-protein-dependenttransport system	7
MIC_5690	Ser/thre kin	Serine/threonine protein kinase	7
MIC_5977	No Sim	no similarity	7
MIC_6019	No Sim	no similarity	7
MIC_6067	Unknown	hypothetical protein	7
MIC_6131	No Sim	no similarity	7
MIC_6421	No Sim	no similarity	7
MIC_6482	Unknown	hypothetical protein	7
MIC_6714	Unknown	hypothetical protein	7
MIC_6977	Unknown	hypothetical protein	7
MIC_7339	No Sim	no similarity	7
MIC_7768	Unknown	hypothetical protein	7
MIC_7769	cytosl	cytosolic protein	7
MIC_8153	Ser P-ase	Putative serine protease	7
MIC_8154	Unknown	hypothetical protein	7
MIC_8212	Plas maint syst	Plasmid stabilization system	7
MIC_8299	Unknown	hypothetical protein	7
MIC_8578	Unknown	hypothetical protein	7
MIC_8596	TR-ase	transposase	6
MIC_5298	Res Enz	type II restriction enzyme NspV homolog	6
MIC_4351	TR-ase	transposase	6
MIC_1176	pstC	phosphate transport system permease protein	6
MIC_1101	ATPase	ATPase	6
MIC_1214	Unknown	hypothetical protein	6
MIC_2683	Unknown	hypothetical protein	6
MIC_3337	TR-ase	transposase	6
MIC_3776	SsoIM	type II restriction enzyme EcoRI homolog	6
MIC_3865	Unknown	hypothetical protein	6
MIC_4286	No Sim	no similarity	6
MIC_4345	Unknown	hypothetical protein	6
MIC_6013	Unknown	hypothetical protein	6
MIC_6164	Pep dfor-ase	Peptide deformylase	6
MIC_6253	No Sim	no similarity	6
MIC_1556	Mannosyl T-ase	Mannosyltransferase A	5
MIC_4554	G Trf-ase	Geranyltranstransferase (Farnesyl-diphosphate synthase)	5
MIC_0958	Unknown	hypothetical protein	5
MIC_6640	tRNA Synth	Putative Arginyl-tRNA synthetase	5
MIC_5617	No Sim	no similarity	5
MIC_2645	Lysozyme	probable lysozyme	5
MIC_4221	cpcB	phycocyanin beta subunit	5
MIC_4846	Pentapep rep	Pentapeptide repeat	5
MIC_3226	No Sim	no similarity	5
MIC_6546	No Sim	no similarity	5
MIC_2268	Unknown	hypothetical protein	5
MIC_2863	No Sim	no similarity	5
MIC_0236	O-ac Trf-ase	maltose O-acetyltransferase like	5
MIC_3237	No Sim	no similarity	5
MIC_0269	No Sim	no similarity	5
MIC_1551	No Sim	no similarity	5
MIC_4837	Unknown	hypothetical protein	5
MIC_3442	Unknown	hypothetical protein	5
MIC_1775	Plas maint syst	Plasmid stabilization system	5
MIC_0750	No Sim	no similarity	5
MIC_0251	WD rep	WD-repeat protein	5
MIC_0442	Unknown	hypothetical protein	5
MIC_1791	No Sim	no similarity	5
MIC_2290	Unknown	hypothetical protein	5
MIC_2535	Unknown	hypothetical protein	5
MIC_2659	No Sim	no similarity	5
MIC_4209	No Sim	no similarity	5
MIC_4297	No Sim	no similarity	5
MIC_5687	nrtD	ABC-transporter ATP-binding protein	5
MIC_5772	No Sim	no similarity	4
MIC_5369	pckA	phosphoenolpyruvate carboxykinase	4
MIC_3407	Unknown	hypothetical protein	4
MIC_4310	Unknown	hypothetical protein	4
MIC_0837	Mq Iso synth	Menaquinone-specific isochorismate synthase	4
MIC_3494	Unknown	hypothetical protein	4
MIC_2634	No Sim	no similarity	4
MIC_3941	No Sim	no similarity	4
MIC_3863	No Sim	no similarity	4
MIC_5032	Unknown	hypothetical protein	4
MIC_3392	psaJ	photosystem I subunit IX	4
MIC_3076	metX	homoserine O-acetyltransferase	4
MIC_4429	modB	molybdate ABC-transporter permease protein	4
MIC_1714	Unknown	hypothetical protein	4
MIC_0756	No Sim	no similarity	4
MIC_4080	rfbW	probable glycosyl transferase	4
MIC_2267	Unknown	hypothetical protein	4
MIC_2510	Unknown	hypothetical protein	4
MIC_4980	Unknown	hypothetical protein	4
MIC_1491	Unknown	hypothetical protein	4
MIC_1864	Unknown	hypothetical protein	4
MIC_3735	Unknown	hypothetical protein	4
MIC_0315	Unknown	hypothetical protein	3
MIC_5150	Unknown	hypothetical protein	3
MIC_8613	Unknown	unknown protein	3
MIC_0474	psaA	P700 apoprotein subunit Ia	3
MIC_5948	gvpA1	gas vesicle protein GvpA	3
MIC_4987	Unknown	hypothetical protein	3
MIC_5950	gvpA3	gas vesicle protein GvpAIII	3
MIC_4222	cpcA	phycocyanin alpha subunit	3
MIC_2368	Unknown	hypothetical protein	3
MIC_2385	No Sim	no similarity	3
MIC_6586	tRNA synthetase	Arginyl tRNA synthetase, anticodon binding	3
MIC_3400	Nuc ac bind	Predicted nucleic acid-binding protein, contains PIN domain	3
MIC_1605	No Sim	no similarity	3
MIC_6129	No Sim	no similarity	3
MIC_4000	PatE, Patellamide	Patellamide protein	3
MIC_1734	Unknown	hypothetical protein	3
MIC_7969	Unknown	hypothetical protein	3
MIC_2333	Unknown	hypothetical protein	3
MIC_1617	No Sim	no similarity	3
MIC_1397	No Sim	no similarity	3
MIC_5018	TR-ase	transposase	3
MIC_0656	Unknown	hypothetical protein	3
MIC_2996	Unknown	hypothetical protein	3
MIC_5220	TR-ase	transposase	2
MIC_5388	Unknown	hypothetical protein	2
MIC_3780	Unknown	hypothetical protein	2
MIC_5680	XisI	XisI protein-like	2
MIC_1944	Unknown	hypothetical protein	2
MIC_4508	gap2	NAD(P)-dependent glyceraldehyde-3-phosphate dehydrogenase	2
MIC_5517	Transcript reg	Transcriptional regulator, XRE family	2
MIC_1047	ppsA	phosphoenolpyruvate synthase	2
MIC_3499	Unknown	hypothetical protein	2
MIC_4732	peptidase	Peptidase C1A, papain	2
MIC_0054	WD rep	WD-repeat containing protein	2
MIC_2133	Unknown	unknown protein	2
MIC_2336	Unknown	hypothetical protein	2
MIC_0041	Oxydase	FAD linked oxidase	2
MIC_5949	gvpA2	gas vesicle protein GvpA	2
MIC_4414	TR-ase	transposase	2
MIC_3948	Unknown	hypothetical protein	2
MIC_5600	Unknown	hypothetical protein	2
MIC_2155	Unknown	hypothetical protein	2
MIC_5067	Unknown	hypothetical protein	2
MIC_8323	Unknown	hypothetical protein	2
MIC_2328	mvpA	hypothetical protein	2
MIC_1506	Unknown	hypothetical protein	2
MIC_4988	No Sim	no similarity	2
MIC_6049	No Sim	no similarity	2
MIC_5842	Unknown	hypothetical protein	2
MIC_3964	TR-ase	transposase	2
MIC_1513	nifS	cysteine desulfurase nifS	2
MIC_6501	No Sim	no similarity	2
MIC_1563	No Sim	no similarity	2
MIC_3169	Leu rich	Leucine Rich Repeat domain protein	2
MIC_8155	Unknown	hypothetical protein	2
MIC_0137	Plas maint syst	plasmid stabilization system	2
MIC_7087	Unknown	hypothetical protein	2
MIC_3150	Unknown	hypothetical protein	2
MIC_4333	No Sim	no similarity	2
MIC_0616	No Sim	no similarity	2
MIC_6486	Unknown	hypothetical protein	2
MIC_6898	lepB1	Probable signal peptidase I-1	2
MIC_2520	dnaG	DNA primase	2
MIC_6331	Unknown	hypothetical protein	1
MIC_1644	PilT like	PilT protein-like	1
MIC_1773	No Sim	no similarity	1
MIC_2135	ThiF family	Possible ThiF family protein	1
MIC_3792	No Sim	no similarity	1
MIC_2997	Thioesterase	thioesterase superfamily	1
MIC_4922	No Sim	no similarity	1
MIC_1889	Unknown	hypothetical protein	1
MIC_8300	Ser protease	Putative serine protease	1
MIC_6786	DNA pol beta	DNA polymerase, beta-like region	1
MIC_3212	Pentapep rep	pentapeptide repeat family protein	1
MIC_4445	atpH, atpD	ATP synthase CF1 delta chain AtpD	1
MIC_5418	gvpX	hypothetical protein	1
MIC_4585	ctaA	cytochrome c oxidase subunit XV assembly protein	1
MIC_4046	Man-1-P GT-ase	mannose-1-phosphate guanyltransferase	1
MIC_0206	No Sim	no similarity	1
MIC_1298	nucleotidyltransferase	nucleotidyltransferase	1
MIC_2309	Unknown	hypothetical protein	1
MIC_4312	No Sim	no similarity	1
MIC_2141	Unknown	hypothetical protein	1
MIC_0163	tmk	thymidylate kinase	1
MIC_3459	HliC	Possible high light inducible polypeptide HliC	1
MIC_0331	glpX	fructose-1,6-/sedoheptulose-1,7-bisphosphatase	1
MIC_6178	Unknown	hypothetical protein	1
MIC_4269	PILA	Type IV pilin subunit	1
MIC_2886	Unknown	hypothetical protein	1
MIC_0553	rapQ	methyltransferase	1
MIC_3493	hspA, hsp17	16.6 kDa small heat shock protein HspA	1
MIC_8493	Unknown	hypothetical protein	1
MIC_1706	Unknown	hypothetical protein	1
MIC_3290	rpmC, rpl29	50S ribosomal protein L29	1
MIC_1616	acpP	acyl carrier protein	1
MIC_2825	rpe, cfxE	pentose-5-phosphate-3-epimerase	1
MIC_0815	Unknown	hypothetical protein	1
MIC_3882	Unknown	hypothetical protein	1
MIC_2804	No Sim	no similarity	1
MIC_3989	psaC	photosystem subunit VII	1
MIC_0121	rpsN, rps14	30S ribosomal protein S14	1
MIC_3568	Unknown	hypothetical protein	1
MIC_2398	Unknown	hypothetical protein	1
MIC_5416	gvpN (Cter)	gas vesicle protein GvpN	1
MIC_2889	atpC, atpE	ATP synthase F1 sector epsilon subunit (EC 3.6.3.14)	1
MIC_8712	GvpJ	Gas vesicle protein GvpJ	1
MIC_3298	rplW, rpl23	50S ribosomal protein L23	1
MIC_4451	atpI	ATP synthase protein I	1
MIC_4733	Unknown	hypothetical protein	1
MIC_4518	acsF, chlE	magnesium protoporphyrin IX monomethyl ester [oxidative] cyclase 1	1
MIC_3144	groS	10 kDa chaperonin	1
MIC_4447	atpG	ATP synthase subunit b'	1
MIC_3500	Unknown	hypothetical protein	1
MIC_0235	acs	amino acid adenylation participated protein like	1
MIC_1716	Res Enz	Type IIS restriction enzyme M protein	1
MIC_4446	atpF	ATP synthase CF0 B chain AtpF	1
MIC_4121	hypA2	putative hydrogenase expression/formation protein HypA	1
MIC_4449	atpB, atpI	ATP synthase CF0 A chain AtpI	1
MIC_3489	Anti Sig fact	anti-sigma-factor antagonist	1
MIC_0561	Unknown	hypothetical protein	1
MIC_4650	Unknown	hypothetical protein	1
MIC_0308	No Sim	no similarity	1
MIC_2846	Unknown	hypothetical protein	1
MIC_5038	petE	plastocyanin	1
MIC_0009	No Sim	no similarity	1
MIC_0479	Unknown	hypothetical protein	1
MIC_2529	No Sim	no similarity	1
MIC_4419	Unknown	hypothetical protein	1
MIC_6393	No Sim	no similarity	1
MIC_1320	Unknown	hypothetical protein	1
MIC_2610	TR-ase	transposase	1
MIC_3885	Unknown	hypothetical protein	1
MIC_5122	Mb prot	Putative membrane protein	1
MIC_5299	Res Enz	putative type II restriction enzyme	1
MIC_1854	Unknown	hypothetical protein	1
MIC_1756	Unknown	hypothetical protein	1
MIC_6966	TR-ase	transposase	1
MIC_0248	No Sim	no similarity	1
MIC_2639	No Sim	no similarity	1
MIC_1177	pstS, sphX	Phosphate ABC transporter periplasmic phosphate-binding protein	1
MIC_1493	Unknown	hypothetical protein	1
MIC_1902	No Sim	no similarity	1
MIC_0619	No Sim	no similarity	1
MIC_2968	UnbU	hypothetical protein	1
MIC_6281	No Sim	no similarity	1
MIC_0841	pacL	cation-transporting P-type ATPase PacL	1
MIC_4666	Unknown	hypothetical protein	1
MIC_3089	P esterase	Phosphoesterase, PA-phosphatase related	1
MIC_3838	No Sim	no similarity	1
MIC_4295	Unknown	hypothetical protein	1
MIC_1304	No Sim	no similarity	1
MIC_1277	No Sim	no similarity	1
MIC_5008	TC.MIT	cation transporter	1
MIC_3864	No Sim	no similarity	1
MIC_2809	avaIR	AvaI restriction endonuclease-homolog	1
MIC_0476	psaB	P700 apoprotein subunit Ib	1
MIC_4481	Unknown	hypothetical protein	1
MIC_1553	Unknown	hypothetical protein	1
MIC_2462	Gly Trase	glycosyl transferase family 39	1
MIC_2129	vapC	Virulence associated protein	1
MIC_3129	Unknown	hypothetical protein	1
MIC_4388	Transc reg	Transcriptional Regulator, XRE family	1
MIC_1460	menE	O-succinylbenzoic acid-CoA ligase	1
MIC_1857	No Sim	no similarity	1
MIC_3430	TR-ase	transposase	1
MIC_6390	No Sim	no similarity	1
MIC_0730	Unknown	hypothetical protein	1
MIC_5691	ssuA, tauA	ABC-transporter substrate-binding protein	1
MIC_0612	Unknown	hypothetical protein	1
MIC_8523	Unknown	hypothetical protein	1
MIC_0582	No Sim	no similarity	1
MIC_0762	Unknown	hypothetical protein	1
MIC_7815	PemK like	PemK family protein	1
MIC_4100	WD rep	WD-repeat protein	1
MIC_1654	No Sim	no similarity	1
MIC_5536	ams1	putative alpha-mannosidase	1
MIC_3074	Sulfhydrylase	O-acetylhomoserine/O-acetylserine sulfhydrylase	1
MIC_5226	Unknown	hypothetical protein	1
MIC_3062	TR-ase	transposase	1
MIC_1656	Unknown	hypothetical protein	1
MIC_0563	No Sim	no similarity	1
MIC_4054	Unknown	hypothetical protein	1
MIC_0676	TR-ase	transposase	1
MIC_4786	Unknown	hypothetical protein	1
MIC_2594	Res Enz	type IIS restriction/modification enzyme	1
MIC_3529	No Sim	no similarity	1
MIC_2436	Unknown	hypothetical protein	1
MIC_5375	peptidase	peptidase S1 and S6, chymotrypsin/Hap	1
MIC_3046	Unknown	hypothetical protein	1
MIC_3073	TR-ase	transposae	1
MIC_4945	Exonuc	3'-5' exonuclease	1
MIC_3978	No Sim	no similarity	1
