# Supplementary material for: A Day in the Life of Microcystis aeruginosa Strain PCC 7806 as Revealed by a Transcriptomic Analysis
Source: PLoS One. 2011 Jan 19;6(1):e16208. doi: 10.1371/journal.pone.0016208 (PMC3023806; doi:10.1371/journal.pone.0016208)
Supplement: Table S2 — Complete data set of our transcriptomic results. The second column, gene or gene info, shows either the gene name or brief information about the gene. The fold change (Tx/T0) is given for each gene at each sampling time. The last column (STAT) gives the result of the statistical analysis (sig: significant variation of the gene transcript abundance; ns: non significant variation of the gene transcript abundance). (XLS) [file pone.0016208.s002.xls]

## Sheet: Complete data set
MIC (PCC7806)	GENE OR Gene Info	PRODUCT OR OTHER PROPERTIES	0:00 1	0:00 2	0:00 3	0:00 4	0:00 5	05:30 1	05:30 2	05:30 3	06:30 1	06:30 2	06:30 3	06:30 4	06:30 5	06:30 6	07:30 1	07:30 2	07:30 3	12:00 1	12:00 2	12:00 3	T712h/0 4	T712h/0 5	T712h/0 6	18:30 1	18:30 2	18:30 3	18:30 4	18:30 5	24:00 1	24:00 2	24:00 3	24:00 4	24:00 5
MIC_0004	No Sim	no similarity	0.883419	0.694627	NaN	0.957243	0.981346	NaN	0.733132	0.50263	0.530901	0.52358	0.549607	0.660263	0.69524	0.561742	0.558188	0.550548	0.640961	0.640664	0.416835	0.776429	0.652741	0.804528	0.792355	0.753041	0.736571	0.662835	0.67937	0.89208	0.56602	0.577387	0.599431	0.971971	1.01692
MIC_0005	Transcript reg	Transcriptional regulator	0.94053	1.12446	1.10328	0.926896	1.19463	0.824782	0.963643	1.01986	0.305334	0.349551	0.315483	0.736487	0.794469	0.670278	0.221486	0.235443	0.203939	0.21044	0.176494	0.180581	0.264446	0.327052	0.456635	0.28386	0.261391	0.310781	0.404495	0.280936	0.474614	0.462793	0.44199	0.927781	0.963481
MIC_0006	Unknown	hypothetical protein	1.11864	0.997049	1.08555	1.13666	1.30175	1.03275	1.08798	0.978173	0.333309	0.352612	0.349833	0.783929	0.660999	0.681986	0.267901	0.284491	0.257627	0.19862	0.180364	0.251925	0.292337	0.374993	0.424528	0.274059	0.261252	0.33194	0.45431	0.294765	0.549665	0.546569	0.515179	0.981149	1.00352
MIC_0007	Me-ase	probable methyltransferase	1.015	0.844185	1.15735	0.993932	0.91148	1.01326	0.876007	0.828432	0.670978	0.743431	0.666327	0.944523	1.09096	0.772918	0.619171	0.786885	0.587557	0.52508	0.300931	0.464765	0.307004	0.39258	0.381844	0.567761	0.42146	0.442953	0.480911	0.345254	0.717305	0.565663	0.546816	0.898591	0.838244
MIC_0008	Unknown	hypothetical protein	0.704292	1.02382	0.972458	1.04876	1.17047	0.559018	0.600666	0.622572	0.327492	0.33367	0.353151	0.574516	0.605379	0.503445	0.292773	0.301448	0.316149	0.465155	0.307974	0.299173	0.389962	0.412052	0.497725	0.510624	0.429129	0.467131	0.621778	0.402282	0.573788	0.435132	0.4397	0.843896	0.673008
MIC_0009	No Sim	no similarity	NaN	NaN	NaN	NaN	1.34925	NaN	NaN	NaN	NaN	NaN	1.33076	NaN	0.98591	0.741663	1.16352	1.28182	1.1384	1.21587	NaN	NaN	NaN	NaN	NaN	0.801491	NaN	NaN	NaN	NaN	NaN	NaN	0.747994	NaN	NaN
MIC_0010	Cation transp	Cation transport ATPase	0.745379	1.27879	1.07064	1.12387	1.09442	1.4869	0.884705	0.514933	0.956173	0.732218	0.932963	0.527819	0.807349	0.498355	0.999346	0.835107	0.89638	0.886101	0.43234	1.05905	0.497186	0.435638	0.639221	0.724022	0.661245	0.809103	0.433205	0.515532	0.598435	0.429116	0.599245	0.721677	0.656272
MIC_0011	Unknown	hypothetical protein	1.08974	1.06315	1.04093	0.884246	1.01427	0.825617	0.970662	0.475212	0.641677	0.413088	0.506707	0.61149	0.707699	0.537097	0.603649	0.571021	0.599336	0.56858	0.212334	0.454897	0.289122	0.289159	0.458857	0.378792	0.282826	0.44058	0.375921	0.391011	0.477981	0.449207	0.419841	0.741304	0.569234
MIC_0012	Unknown	hypothetical protein	1.09647	0.851652	1.50452	0.887478	0.976881	0.791837	0.785798	0.515577	0.617661	0.40122	0.55432	0.601669	0.731616	0.513092	0.576929	0.550184	0.648022	0.635955	0.193796	0.404241	0.282594	0.267642	0.454756	0.379561	0.296582	0.431058	0.388382	0.36428	0.41623	0.395041	0.370835	0.795264	0.625082
MIC_0013	feoB	ferrous iron transport protein B	1.04556	1.20439	1.0957	0.952746	1.10476	0.607231	0.767623	0.507247	0.45135	0.365393	0.422433	0.439158	0.507674	0.427962	0.443019	0.400569	0.436579	0.525738	0.161032	0.301533	0.282032	0.229151	0.304663	0.382049	0.269882	0.36109	0.340031	0.275226	0.325011	0.280543	0.292201	0.5723	0.427912
MIC_0014	feoA	ferrous iron transport protein A	1.07308	1.19082	1.00881	0.92629	1.07021	0.59728	0.735664	0.391722	0.394638	0.340964	0.394763	0.923907	0.951797	0.802659	0.363735	0.277107	0.38829	0.355352	0.167419	0.196129	0.466658	0.339567	0.696691	0.270451	0.239311	0.343119	0.481239	0.400991	0.263382	0.240171	0.152259	0.54964	0.41698
MIC_0015	ABC Transp	ABC-transporter ATP-binding protein	0.834376	3.88381	0.739941	0.898694	1.13145	NaN	1.6412	0.87995	1.06482	0.808218	1.11007	0.633553	0.767643	0.765777	0.895271	0.922376	0.754342	0.765004	0.957554	0.997643	0.80841	0.764572	0.727918	0.585025	0.792783	0.694294	0.553016	0.65026	0.72793	1.49211	0.820346	0.773087	0.72894
MIC_0016	amiE	amidase	NaN	NaN	0.747813	1.10083	1.17242	1.29644	1.01895	1.40445	1.81179	2.00372	2.00822	1.73915	1.55249	1.56426	2.11877	2.51641	2.55347	2.94917	1.13708	1.23561	1.89807	1.71058	1.82035	1.22896	1.13542	0.952618	2.13615	1.20812	0.741035	0.914709	0.968316	1.38346	1.26608
MIC_0017	pyrR	uracil phosphoribosyltransferase	1.21578	1.08525	1.42046	0.958188	0.972443	1.30454	1.34753	0.666646	0.806	0.77321	0.803453	0.847063	0.823644	0.804958	0.69811	0.648837	0.709369	0.590327	0.560187	0.576042	0.704	0.642456	0.701413	0.500978	0.592328	0.558695	0.555483	0.757182	0.587705	0.823088	0.506371	0.753397	0.683626
MIC_0018	Unknown	hypothetical protein	1.3274	0.932219	1.02766	1.04695	1.03397	2.08111	2.47128	2.03819	1.34047	1.47107	1.40643	1.3605	1.61233	1.62679	1.58613	1.26467	1.22369	0.69216	0.735414	0.815553	0.778306	0.68474	0.762154	0.492751	0.510793	0.591219	0.65796	0.520526	0.969116	1.19291	1.01379	1.1085	0.938147
MIC_0020	Unknown	hypothetical protein	0.973685	1.06178	0.87468	1.08851	0.873034	2.13001	1.84992	3.41399	1.05129	1.55235	0.968668	1.82903	1.71853	1.75863	1.22941	1.15023	0.905474	1.38843	1.29438	0.767288	0.887745	0.922423	0.973947	0.792655	0.925589	0.567262	1.00767	0.558778	1.20803	1.15161	1.2782	0.988596	1.03839
MIC_0021	Unknown	hypothetical protein	0.67708	1.27362	0.958736	0.956483	1.12334	0.841234	0.62036	0.738219	0.887451	0.830086	0.915496	0.936328	0.980841	0.82677	1.30012	1.33107	1.54929	1.87606	1.35854	1.33533	1.38437	1.80674	1.71296	1.76697	1.49312	1.39907	1.46107	1.44731	1.23624	0.852199	1.25744	1.0709	1.24725
MIC_0022	A/k red-ase	putative aldo/keto reductase	1.36082	1.09849	1.22982	0.889319	0.883365	1.41007	1.53218	1.83505	1.14626	1.22838	1.2494	1.31368	1.24703	1.36923	1.48467	1.70353	1.43039	1.31216	1.08873	1.26224	0.755205	0.865061	0.865569	0.882335	1.0812	0.937542	1.06434	0.861578	1.06297	1.44784	1.7548	1.0853	1.2461
MIC_0023	No Sim	no similarity	0.953635	1.06162	1.29456	0.798199	0.850338	0.963117	0.714911	0.712793	0.346728	0.478845	0.366371	0.920511	0.735971	0.700016	0.443445	0.619458	0.431351	0.782164	0.535848	0.395601	0.531089	0.760753	0.449874	0.876915	0.680438	0.599876	0.495761	0.905147	0.97474	1.19984	1.04562	1.19485	1.29336
MIC_0024	No Sim	no similarity	NaN	NaN	NaN	NaN	1.33496	NaN	1.11571	1.08322	0.619306	0.565467	0.57776	0.823586	0.671602	0.924664	0.556206	0.551044	0.580829	0.688473	NaN	NaN	0.83908	1.15796	0.86354	1.1226	NaN	0.938037	0.807891	0.748245	1.0869	1.39229	0.90123	1.3973	1.03576
MIC_0025	Unknown	hypothetical protein	1.0085	0.811315	1.13511	1.08153	1.09625	0.851242	1.18903	0.897856	0.567739	0.599496	0.608122	0.832076	0.805014	0.741524	0.53925	0.610889	0.688843	0.599315	1.14658	0.934449	0.99366	1.26074	1.03074	0.851458	1.05836	1.13607	0.977	1.0537	0.952278	1.51004	0.988154	1.36801	1.28789
MIC_0026	No Sim	no similarity	1.2365	0.978147	1.19199	0.942729	1.05057	0.931605	0.885638	1.41645	0.615132	0.76425	0.629969	1.18667	1.06292	1.01751	0.690575	0.697995	0.616772	0.856275	1.30092	0.789459	0.925479	0.954561	0.856992	1.07889	1.2177	0.99894	0.956384	0.877648	1.11919	1.0244	0.988153	1.16423	1.15654
MIC_0027	No Sim	no similarity	0.874433	1.05579	1.26251	1.0817	0.890091	0.778782	0.878096	1.39616	0.733826	0.886287	0.712578	0.928524	0.986551	0.93515	0.803419	0.905125	0.816532	0.911922	0.632934	0.936097	0.702293	0.887375	0.76221	1.00275	0.816764	1.00557	0.887811	0.860463	1.09087	1.00596	1.10292	1.29336	1.28907
MIC_0028	No Sim	no similarity	NaN	NaN	NaN	0.966701	0.759395	NaN	1.00384	1.44811	0.518204	0.675625	0.628399	0.649825	0.440355	0.689247	0.633917	0.674656	0.786102	1.41175	1.25068	NaN	2.00122	1.5063	2.34099	2.69045	1.92323	NaN	2.10782	1.51368	1.17417	2.16921	0.926291	0.733606	0.571276
MIC_0030	Unknown	hypothetical protein	0.915488	1.1528	1.36456	0.94706	1.30763	0.814524	0.89116	1.15247	0.733687	0.800599	0.751897	1.01686	1.08845	1.23265	0.716904	0.778056	0.657039	0.898422	0.705661	0.773155	0.670435	0.765968	0.651111	0.795783	0.829303	0.645388	0.839747	0.834808	0.841574	0.817964	0.868728	1.27695	1.26552
MIC_0031	TR-ase	transposase	0.880522	1.09651	0.906805	0.969032	1.10363	2.16469	1.97748	0.901578	1.73256	1.46823	1.50307	1.7875	1.29807	1.50019	0.997995	1.02537	1.24209	0.595309	0.880872	0.58268	1.53516	1.3418	0.930433	0.409669	0.383461	0.877208	0.604698	0.802512	0.571457	1.18054	0.386763	0.318679	0.505994
MIC_0032	No Sim	no similarity	0.619821	0.939198	0.774614	0.908026	0.874515	0.920606	0.57892	1.1809	0.582718	0.641409	0.53396	1.00056	0.8546	0.8267	0.534633	0.763147	0.601634	0.677638	0.622619	0.378003	1.01803	0.916147	0.769447	0.852536	0.756776	0.635097	1.12233	0.713502	0.793828	0.524541	0.495099	0.89566	1.12878
MIC_0034	ftsH	cell division protein FtsH	0.858918	1.18684	0.870491	1.12454	0.94372	4.97651	4.79162	4.23758	2.47078	2.96875	2.03101	2.97454	3.03003	2.53864	2.35324	4.05405	2.84419	1.82396	2.65098	2.09903	2.10138	2.29147	2.20651	1.1169	1.3537	1.39268	1.29788	1.22982	2.12396	3.73814	4.04745	1.62202	1.99344
MIC_0035	Unknown	hypothetical protein	0.897027	1.0161	1.06922	0.989804	0.929618	0.969798	0.88497	1.45456	0.477709	0.534854	0.416222	0.947076	1.02489	0.798663	0.542468	0.514389	0.424771	0.513475	0.814046	0.575391	0.59349	0.826042	0.706481	0.793709	0.899822	0.610099	1.06698	0.841817	0.961459	0.797648	0.816922	1.14534	1.13934
MIC_0036	Narin chal synth	Naringenin-chalcone synthase	1.46674	1.12244	1.24747	0.976682	0.959597	2.79153	1.48604	1.52662	1.17363	1.13028	0.983297	1.09377	0.717378	1.05063	0.880314	0.934156	0.923488	1.22752	1.86107	1.47846	1.32281	0.905819	0.807805	2.17766	2.09876	2.45734	1.2382	1.8405	1.41094	1.77365	1.38145	0.642552	0.762896
MIC_0038	RND mdrug eff	RND multidrug efflux transporter	1.37417	0.994723	1.00407	1.04258	1.01934	0.706106	0.73487	0.985168	0.755583	0.749566	0.807564	0.78717	1.038	0.835055	0.711103	0.785153	0.578517	0.869752	0.851887	0.901545	NaN	NaN	NaN	1.29315	1.66268	0.828584	1.11602	1.3431	1.28936	1.05855	1.11512	1.54937	1.61568
MIC_0039	MFP effl	efflux transporter MFP subunit	NaN	NaN	NaN	0.896572	1.2025	NaN	1.04337	1.16326	1.2088	0.935421	0.840741	NaN	1.39904	1.3697	0.905222	0.771961	0.743358	0.731046	1.22107	0.897075	NaN	NaN	NaN	1.02348	1.17949	1.04452	1.2976	1.51033	1.27923	1.33913	1.10323	1.48802	1.31802
MIC_0040	Meli Symporter	Na+/melibiose symporter	NaN	NaN	NaN	NaN	1.17067	NaN	0.911099	0.837095	1.99012	1.54874	1.58182	0.765742	1.40124	1.58387	1.39232	1.44861	1.00563	1.13444	1.29755	0.963385	NaN	NaN	NaN	1.33713	NaN	NaN	1.19987	1.81668	1.033	0.903707	1.17142	1.8707	1.92314
MIC_0041	Oxydase	FAD linked oxidase	NaN	NaN	NaN	1.29252	1.20412	NaN	NaN	NaN	2.29885	NaN	NaN	0.922131	1.32167	1.33849	1.21448	1.18105	NaN	NaN	NaN	NaN	NaN	NaN	NaN	0.670371	NaN	NaN	1.04086	1.77411	0.610838	NaN	NaN	1.1744	0.995712
MIC_0042	Unknown	hypothetical protein	NaN	NaN	NaN	0.868723	1.00249	NaN	1.14182	1.23414	2.30924	2.06531	2.68533	1.05174	1.85953	2.34066	1.65272	1.35458	1.80872	1.62516	1.03209	NaN	NaN	NaN	NaN	1.59914	1.30629	NaN	1.57452	1.90039	1.43305	1.72267	1.5176	2.2707	1.78886
MIC_0043	bcsA	Naringenin-chalcone synthase	1.38873	1.00826	1.3729	0.839429	0.98468	0.526947	1.22843	1.02415	1.92598	1.64658	1.86186	0.720801	1.26481	1.46285	1.13166	1.11679	1.43395	0.918831	0.99326	1.4428	NaN	NaN	NaN	1.30753	1.35835	0.683745	1.11679	1.25081	1.53193	1.72684	1.50348	1.83628	1.32085
MIC_0044	Monooxygenase	Monooxygenase, flavin-binding family	NaN	NaN	NaN	1.2263	1.0128	NaN	2.30169	0.862246	2.67368	2.30934	2.8782	1.16804	1.46205	2.18194	1.81035	1.69465	1.98691	NaN	NaN	NaN	12.4501	10.8195	18.2321	0.688165	NaN	NaN	0.697087	1.35713	0.916843	NaN	NaN	1.30299	0.950857
MIC_0045	fabF	Polyketide synthase modules and related proteins	NaN	NaN	NaN	0.805987	0.830613	NaN	NaN	0.781215	1.89743	2.12742	NaN	1.37681	1.39068	2.39498	1.18786	NaN	NaN	0.83381	NaN	NaN	9.53422	7.89136	14.463	0.91013	NaN	NaN	1.33604	1.55701	NaN	1.68591	1.25871	1.69272	1.38235
MIC_0047	Unknown	hypothetical protein	NaN	NaN	NaN	1.10998	1.09131	NaN	NaN	0.68605	1.2641	1.43444	1.05217	NaN	0.795581	1.09935	0.872912	1.09436	0.932724	1.10371	NaN	NaN	8.85536	NaN	13.5596	0.998404	NaN	NaN	0.663809	1.04938	1.43076	NaN	NaN	2.04807	1.45749
MIC_0048	Unknown	hypothetical protein	NaN	NaN	NaN	1.3019	1.05374	NaN	1.32229	0.953078	1.49315	1.22396	1.10624	1.95909	2.40902	NaN	1.07482	0.920769	1.0953	0.803966	0.795077	NaN	5.43778	6.84398	6.22167	1.27694	0.732316	NaN	1.42873	1.76287	1.54906	1.04859	1.5072	4.54327	4.18404
MIC_0050	nox, drgA	NADH dehydrogenase	1.81632	NaN	NaN	1.02331	0.850085	NaN	0.94536	0.906072	0.933072	0.934026	0.898113	NaN	5.14604	6.80436	0.989826	0.882872	0.79469	0.740547	0.678963	NaN	4.97875	6.17492	6.84199	1.14651	0.769047	0.653602	1.30672	1.29915	1.38668	0.94014	1.0346	5.20813	3.92453
MIC_0051	Oxygenase	Trihydroxytoluene oxygenase	1.02349	0.999903	1.44425	1.1227	1.00102	1.15162	0.867044	1.1483	0.623212	0.554583	0.444547	NaN	3.84674	4.57749	0.60734	0.701344	0.40375	0.626934	0.682083	0.575017	3.4396	3.94381	5.19655	1.08259	0.868251	0.602034	1.68774	1.16539	1.2371	0.790798	1.0276	5.87094	4.66022
MIC_0053	Unknown	hypothetical protein	NaN	NaN	NaN	NaN	0.926543	NaN	1.39291	2.10464	0.731636	0.928165	0.819698	0.604097	0.527491	0.821693	0.770446	0.691322	0.908947	0.971238	NaN	NaN	3.78069	2.31445	5.32416	1.10548	NaN	NaN	1.90418	1.72665	0.772393	2.08383	0.879295	0.8258	0.650386
MIC_0054	WD rep	WD-repeat containing protein	NaN	NaN	NaN	NaN	1.11202	NaN	NaN	NaN	NaN	NaN	NaN	1.35138	1.42963	NaN	NaN	1.31797	NaN	NaN	NaN	NaN	5.33316	NaN	6.11363	NaN	NaN	NaN	1.85	1.8066	NaN	NaN	NaN	NaN	NaN
MIC_0055	Unknown	hypothetical protein	0.930907	1.16578	1.27555	1.01067	1.10001	0.934715	0.729693	0.980616	0.943225	1.08527	0.899416	1.07621	1.0182	1.1546	1.00317	0.925825	0.803488	1.04453	0.957946	0.723164	0.949799	1.00665	0.916946	0.8924	1.00205	0.78744	0.993021	0.851816	0.840364	0.691966	0.70723	1.10364	1.06409
MIC_0057	carA	carbamoyl-phosphate synthase small chain	1.00076	0.994063	1.0088	0.937553	1.06329	0.720613	0.764116	0.654843	1.00646	0.742401	0.988811	0.635235	0.798294	0.661519	1.08889	1.02948	1.18571	1.68068	2.20719	4.33145	2.34552	1.92128	2.30967	3.90568	2.74061	3.68847	2.3646	4.29687	1.4297	1.60017	1.76588	1.01559	0.860691
MIC_0058	Unknown	hypothetical protein	0.897584	1.11982	1.08298	0.998548	1.10611	1.14872	1.20734	1.74147	0.92433	1.10599	0.998138	1.16618	1.35411	1.27454	0.944732	0.968381	0.844514	0.794107	1.36137	1.17389	1.13236	1.30192	1.28323	1.66526	1.85779	1.36924	1.86732	2.11164	1.71528	1.68147	2.13062	1.56992	1.77898
MIC_0059	Ribonuclease	ribonuclease III	0.744469	0.870826	0.831878	0.924307	0.880441	1.64287	1.07174	1.61144	0.931048	1.00705	0.893749	1.33367	1.40992	1.21522	0.987457	1.10276	0.837582	0.88176	1.17129	1.16512	0.876763	1.15301	1.14596	1.59683	1.37083	1.25007	1.70423	1.66242	1.86416	1.45599	2.05673	1.26311	1.66712
MIC_0060	TrmH	probable tRNA/rRNA methyltransferase	0.903291	0.895755	0.886662	0.944693	0.93486	1.73491	1.25442	1.3186	1.58444	1.38966	1.47643	1.44525	1.38998	1.36657	1.58481	1.47719	1.14022	1.18823	1.29932	1.50102	1.09019	1.4567	1.27366	1.91897	1.37461	1.7056	1.89859	2.01652	1.96106	1.79522	2.15456	1.70492	2.12209
MIC_0061	Unknown	hypothetical protein	1.33592	1.22536	1.21996	0.885179	1.11153	2.08495	1.70907	1.82646	1.25345	1.79067	1.13372	2.00718	2.155	2.10602	1.29738	1.08362	0.996797	1.01342	3.33997	NaN	4.42136	2.77838	4.26983	2.04557	2.32414	NaN	NaN	NaN	4.56011	3.19642	2.66311	2.65327	3.14459
MIC_0062	pyrFE, umpS	orotate phosphoribosyltransferase	1.15291	1.00362	0.948954	1.01588	1.06042	1.11939	2.01531	1.36586	1.83961	1.95198	1.91635	0.999918	1.14755	1.34027	1.50319	1.34117	1.54175	0.97871	1.0618	1.17348	0.868134	0.842612	0.827311	0.683138	0.653446	0.852668	0.838597	0.755539	0.850339	1.3963	1.12776	0.842424	0.731385
MIC_0063	Unknown	hypothetical protein	1.65695	1.04109	NaN	1.13192	1.01133	1.1823	1.30113	0.731273	0.701095	0.707947	0.757309	0.605979	0.608019	0.532779	0.552286	0.579588	0.568045	0.575514	0.822189	0.669292	0.873908	0.733485	0.746805	0.508054	0.678829	1.10898	0.620423	0.872985	0.541627	1.2682	0.573532	0.612497	0.664021
MIC_0064	Permease	glycine/betaine transport system permease protein	0.840039	1.10426	1.10975	1.0129	1.03127	0.985969	1.07425	0.769648	0.74772	0.724162	0.693872	0.839326	0.914961	0.9457	1.00529	0.917086	0.917998	0.880193	0.517727	0.928563	0.713664	0.693104	0.724471	0.730501	0.571191	0.645626	0.818507	0.702499	0.761622	0.655414	0.792222	0.959669	0.71603
MIC_0065	cysS	cysteinyl-tRNA synthetase	1.0962	1.19838	0.804009	0.976887	1.01581	0.817015	0.738349	0.885644	0.635528	0.704431	0.610521	1.03086	0.767154	0.869107	0.651596	0.683893	0.580653	0.695577	0.645609	0.65899	1.56012	2.08184	1.68836	0.839053	0.725732	0.735823	1.37125	1.33587	0.813868	0.627851	0.698121	1.52407	1.37171
MIC_0068	Unknown	hypothetical protein	1.23718	0.966021	1.04276	1.05015	1.0647	0.909565	0.838771	1.63849	0.216808	0.274058	0.222778	0.558353	0.579253	0.465582	0.177616	0.213206	0.18073	0.32975	0.702834	0.335345	0.585558	0.964408	0.64412	0.763824	1.10082	0.848474	0.959531	0.807117	1.14527	0.956569	1.19947	1.81814	2.0975
MIC_0069	Unknown	hypothetical protein	1.06398	0.74828	1.12037	0.961556	1.05745	0.822537	0.964159	1.01088	0.566225	0.630675	0.620536	0.792903	0.751984	0.790843	0.57701	0.604291	0.63251	0.724941	0.68336	0.777771	0.747509	0.8628	0.830366	0.759368	0.751136	0.858485	0.850438	0.767131	0.942275	0.91254	0.899976	1.10132	1.1657
MIC_0070	Unknown	hypothetical protein	1.20419	1.06206	1.25838	0.847232	1.11744	0.905677	0.864265	0.796726	0.609975	0.676034	0.585981	1.03102	0.956046	0.922517	0.59942	0.543158	0.613808	0.880494	0.88817	0.595946	1.05733	0.984694	1.07576	0.684823	0.863544	0.813326	0.862013	0.871339	0.710856	0.569629	0.499375	1.07977	0.991633
MIC_0071	recN	DNA repair protein RecN	0.984028	1.08786	NaN	1.0087	1.12812	NaN	0.663072	0.807437	0.861321	0.886342	0.72096	0.952711	0.793043	0.952296	0.771107	0.859622	0.653664	0.789652	0.664108	0.507207	1.06798	1.43149	1.15113	0.827627	0.974293	0.83819	1.32173	1.11087	0.658985	0.569888	0.47634	1.03246	1.13449
MIC_0072	OmpR	two-component response regulator	NaN	NaN	NaN	NaN	0.836684	NaN	0.561805	0.629319	0.728068	0.762994	0.918019	0.780885	0.701047	0.692273	0.883438	0.9439	0.825924	1.08256	0.560478	1.22594	0.813127	1.13241	1.07061	1.2954	0.802312	0.908402	1.13863	1.15442	0.901662	0.678432	0.798567	1.10263	1.02004
MIC_0073	Unknown	hypothetical protein	2.53995	0.610602	NaN	1.31398	1.0187	0.461117	0.550539	0.471484	1.08768	1.06761	1.55817	0.603452	0.576559	0.782975	1.44669	1.34689	1.87862	2.76354	1.67087	2.42737	1.37943	1.63013	1.52807	1.70809	2.02025	1.58662	1.52076	1.4882	0.661735	0.706602	0.700719	1.08397	0.916933
MIC_0074	Unknown	hypothetical protein	NaN	NaN	NaN	NaN	1.78348	NaN	0.778443	0.691018	1.27963	1.17072	1.2705	0.673743	0.751522	0.864771	1.24223	0.932258	0.933057	1.38378	NaN	NaN	1.39753	1.37417	1.18417	1.74672	NaN	NaN	NaN	NaN	1.18872	1.08956	0.947972	1.0138	0.940576
MIC_0076	Macroph res	Possible Natural resistance-associated macroph precursor.	1.05518	0.860721	0.848931	1.02467	0.954908	1.23049	0.906944	2.0618	0.514982	0.720553	0.588018	1.10153	1.07827	0.886336	0.488666	0.587766	0.502936	0.613506	1.06559	0.651521	0.899526	1.16599	0.949742	2.08785	1.88318	1.68589	1.68346	1.48173	3.28794	2.56843	2.5853	2.36575	3.1682
MIC_0077	No Sim	no similarity	0.764253	1.26141	0.935404	1.02787	1.02012	0.737292	0.624709	1.33059	0.737005	0.815741	0.664495	1.07579	1.07688	1.01801	0.85979	0.830911	0.752821	0.915117	0.91402	0.612525	0.866653	1.04746	0.943804	0.983578	1.03259	0.714115	1.27641	0.902082	0.92797	0.728676	0.838509	1.13106	0.962587
MIC_0078	Fe uptake	ferric uptake regulator	1.32198	1.04919	0.995481	1.00805	0.976757	0.699154	0.551065	0.80438	0.451916	0.499483	0.414871	0.907703	0.868032	0.732802	0.482661	0.484209	0.469472	0.74959	0.875842	0.586501	1.09499	1.36534	1.27676	1.28604	1.37312	1.1053	1.67189	1.5402	0.840703	0.559082	0.652469	1.58362	1.62446
MIC_0079	Ycf55	Ycf55-like protein	0.90572	1.09139	1.10969	0.985478	1.09325	0.861493	0.806586	1.11849	0.883213	1.05572	0.842158	0.87034	0.763622	1.26592	0.974905	0.901748	0.777772	0.757956	0.660409	0.458663	0.675329	0.503594	0.484788	0.532651	0.47168	0.464188	0.768066	0.629548	0.494545	0.507476	0.528919	0.512827	0.495278
MIC_0080	Unknown	hypothetical protein	1.14003	0.891501	0.972626	0.921849	1.007	0.760341	0.937093	1.09756	0.834099	0.995793	0.858313	1.1321	1.08652	1.12711	0.724283	0.757687	0.758003	0.921436	0.971737	0.557283	0.85728	0.891709	0.901102	0.628773	0.927566	0.768276	0.875918	0.800417	0.635613	0.716342	0.494444	0.933473	0.929722
MIC_0081	A/b hydrolase	alpha/beta fold family hydrolase	1.64214	0.690187	1.19691	1.00129	1.03621	0.854294	0.763315	0.9998	0.686909	0.662678	0.594937	1.0533	1.05115	0.919793	0.695723	0.628655	0.613188	0.604308	0.394909	0.354174	0.695227	0.702214	0.781564	0.577545	0.469363	0.417396	0.659069	0.683583	0.586081	0.535271	0.460621	0.962399	0.765844
MIC_0082	ispG, gcpE	GcpE protein homolog	0.973414	0.873104	1.01581	0.938254	0.975533	1.01931	0.86333	0.408609	1.03582	0.754336	0.920363	0.893455	0.894661	0.68431	1.27552	1.42067	1.55163	1.19247	0.274116	0.853126	0.526513	0.422971	0.684757	0.39905	0.304458	0.301634	0.396525	0.460992	0.281348	0.264837	0.334813	0.377985	0.311343
MIC_0083	hisC	histidinol-phosphate aminotransferase	1.05542	0.888712	1.00529	0.958612	0.985923	1.82653	1.79065	0.830977	2.33263	1.57807	2.46543	1.06311	1.14641	1.05286	2.56573	2.39866	2.84693	1.69154	0.543279	2.00266	0.695206	0.54337	0.776401	0.625824	0.481244	0.613688	0.410387	0.603922	0.625796	0.849774	1.10222	0.66474	0.561371
MIC_0084	No Sim	no similarity	NaN	NaN	NaN	NaN	1.67931	NaN	1.09881	0.757862	2.70323	2.97801	2.74926	NaN	1.17793	1.33691	5.36198	4.8796	5.61081	11.0853	NaN	NaN	3.62254	5.48463	5.24864	6.33783	6.49038	3.77017	NaN	NaN	1.35215	1.16317	2.16378	NaN	NaN
MIC_0085	truB	tRNA pseudouridine synthase B	NaN	0.877325	NaN	NaN	0.984783	NaN	0.778034	0.647175	1.1477	1.02664	1.35471	0.690967	0.892512	0.667788	1.30187	1.36813	1.27033	1.19163	0.659729	0.994847	1.13263	1.49943	1.30065	1.37521	0.924089	1.13395	0.957648	1.23854	0.802164	0.593014	0.699337	1.22145	0.945309
MIC_0086	gcp	probable o-sialoglycoprotein endopeptidase	0.633794	0.926868	1.00368	0.900657	1.0131	0.689627	0.568998	0.557101	1.03415	0.880187	1.02663	0.783506	0.736802	0.806648	1.09256	0.883006	0.967365	1.26093	1.03966	1.45027	1.5064	1.75725	1.63323	1.80494	1.49803	1.63102	1.4469	1.67608	0.905044	0.713092	0.782187	1.31569	1.11295
MIC_0087	Hydantoinase	hydantoinase B/oxoprolinase	0.855744	2.42677	0.846715	1.13715	1.21161	0.734383	0.723654	0.71787	1.18254	1.17275	1.34982	0.881333	1.06419	1.04951	1.2244	1.09278	1.06417	1.11228	0.812931	0.81741	0.909535	1.08218	1.04549	0.894355	0.92681	0.722336	0.89796	0.901353	0.745959	0.571301	0.682359	1.14117	1.07925
MIC_0088	Unknown	hypothetical protein	0.615143	1.15612	1.33123	1.03997	1.07246	0.843782	0.693427	1.04496	0.57356	1.09708	0.835289	1.12871	1.02605	1.0501	0.712562	0.843725	0.930475	1.3404	1.9206	1.56631	1.36755	1.74126	1.3439	1.6112	1.79847	2.06092	1.73315	1.43583	1.45631	0.981342	1.8537	1.45436	1.48054
MIC_0089	Two comp reg	two-component response regulator	0.976709	1.33305	1.15386	0.812893	1.24593	1.1741	0.897729	1.78264	0.869046	1.15213	0.893629	1.39271	1.28568	1.35541	1.01488	0.978307	0.997988	1.6432	1.7156	1.61154	1.24211	1.63619	1.34925	1.69787	1.47237	1.44238	1.29748	1.21153	1.33674	0.980584	1.13091	1.0965	1.11119
MIC_0090	Unknown	hypothetical protein	1.80841	0.844967	NaN	0.991843	1.05345	NaN	1.25368	1.00248	2.27596	1.81893	2.35381	1.15705	0.689562	1.17815	1.61766	1.33522	1.85428	1.3658	2.11254	1.36893	NaN	NaN	NaN	1.86597	1.88079	3.5134	1.04304	1.64653	2.14133	2.0582	1.91696	0.791039	0.86334
MIC_0091	Unknown	hypothetical protein	1.26641	0.922037	0.927608	0.944904	1.07285	1.60017	2.06261	2.00041	1.32802	1.65882	1.28314	1.45686	1.53808	1.50695	1.36638	1.34448	1.18558	1.02828	1.11925	0.772017	0.865325	0.956445	0.921772	0.448279	0.615448	0.432789	0.653492	0.619987	0.864693	1.20491	0.979875	1.18966	1.37522
MIC_0092	CB d-ase ferre	chlorobenzene dioxygenase ferredoxin component	0.853725	1.05809	0.903647	0.999152	1.02403	2.61552	2.0872	2.4559	1.45333	1.77766	1.4077	1.59119	1.52637	1.42311	1.50095	1.61861	1.35947	1.4895	1.22357	0.907373	0.939264	1.05569	0.948104	0.616116	0.73494	0.663995	0.726747	0.675172	1.04231	1.17858	1.13386	1.21966	1.24996
MIC_0094	Unknown	hypothetical protein	1.41916	1.22327	0.914731	1.16452	0.910632	0.642184	1.06732	1.60828	0.922422	1.31964	1.00667	1.00937	1.16888	1.1324	1.13915	1.15756	0.883932	1.11094	0.960252	1.20859	0.967853	1.15741	0.861888	1.13757	1.05173	1.03751	1.07589	0.869383	1.29811	1.18521	1.55747	1.4631	1.31006
MIC_0095	dus2	dihydrouridine synthase TIM-barrel protein yjbN	0.657711	1.06469	1.04538	0.924193	0.949873	1.41481	0.86178	1.3194	0.881969	0.916153	0.939753	1.3106	1.16646	1.09391	1.09951	1.12946	0.895313	0.834902	0.707198	0.744879	0.616242	0.789979	0.65601	1.02921	0.816768	0.734042	0.909958	0.751435	1.10844	0.821992	0.927471	1.30946	1.17717
MIC_0096	Unknown	hypothetical protein	0.984004	1.07247	1.04332	0.974915	1.0759	0.80108	0.898636	1.20947	0.793284	0.90594	0.803922	0.813372	0.861677	0.823055	0.857399	0.693586	0.775687	0.815057	0.798408	0.488208	0.785809	0.870559	0.827022	0.800611	1.14006	0.786336	0.869019	0.715617	0.743935	0.733944	0.705008	1.2266	1.00615
MIC_0097	Unknown	hypothetical protein	0.955427	0.649216	1.01997	0.944387	1.06445	0.916624	1.00486	1.11349	0.952993	0.951595	0.910328	0.834132	0.870027	0.897444	0.969645	0.841811	0.807979	0.718304	0.804435	0.654185	0.772098	0.811666	0.76843	0.855779	0.891587	0.803722	0.876489	0.824429	0.911471	1.01236	0.86946	1.20371	1.076
MIC_0098	ald	alanine dehydrogenase	0.886412	1.09314	0.954025	1.02232	0.919524	1.50086	1.07947	1.57326	1.14292	1.23908	0.947467	1.07543	0.936643	0.995249	1.32842	1.44939	1.04753	1.08268	0.87813	0.89597	0.913111	1.01898	0.784811	1.30279	0.912987	0.885911	1.17236	0.873603	1.44033	1.14372	1.26564	1.22922	1.20389
MIC_0099	HNH nuclease	HNH endonuclease family protein	NaN	1.23971	NaN	1.11709	0.810493	NaN	1.33406	0.764747	1.13433	0.868807	1.03197	0.794964	0.88795	0.684671	1.34419	1.15698	1.319	0.929224	0.46559	1.31242	0.839993	0.823856	0.773713	0.949942	0.507423	0.645183	0.672111	0.724475	1.02397	0.682896	1.05223	0.818478	0.78997
MIC_0101	lysS	lysyl-tRNA synthetase	0.936308	0.941446	1.02183	1.00087	0.984289	0.882075	0.701381	0.801928	1.08468	1.0471	1.01349	1.10189	0.997989	1.04946	1.39057	1.30316	1.1862	0.920077	0.81186	0.911884	1.2287	1.478	1.1334	1.01634	0.734406	0.913756	1.39512	1.1004	0.975365	0.646787	0.770769	1.18183	1.30778
MIC_0102	Unknown	hypothetical protein	1.13397	0.992832	1.09915	0.970874	1.08165	1.30049	1.09729	0.893422	0.927296	0.893025	0.928258	0.534224	0.697431	0.515626	0.75837	0.725111	0.802387	0.788418	0.99595	1.13518	1.1547	1.18757	1.40703	1.28691	0.770466	0.907895	0.871173	0.983489	0.917384	0.924044	0.702159	1.0463	1.37604
MIC_0104	Unknown	hypothetical protein	1.00255	1.18117	1.05701	1.25638	1.22784	1.75997	2.61779	0.482888	1.70693	1.2818	1.24268	0.646526	1.07714	0.60457	1.10671	1.04278	1.26114	0.569599	1.13233	2.13765	0.788368	0.339944	0.806172	0.440552	0.520303	1.0684	0.368306	0.737428	0.514298	2.41601	0.531326	NaN	NaN
MIC_0105	Unknown	hypothetical protein	NaN	NaN	NaN	NaN	NaN	NaN	NaN	NaN	NaN	NaN	NaN	NaN	NaN	NaN	NaN	NaN	NaN	NaN	NaN	NaN	NaN	NaN	NaN	NaN	NaN	NaN	NaN	NaN	NaN	NaN	NaN	NaN	NaN
MIC_0106	ATPase	AAA famiry ATPase central region	0.923434	0.928981	0.964046	0.887939	1.09956	1.33636	1.52397	1.06199	0.19597	0.144458	0.162134	0.984448	0.862044	1.12577	0.396703	0.366327	0.610604	1.97454	2.71519	NaN	5.72565	3.64909	7.09956	1.48392	1.26485	1.27479	2.09672	3.96389	0.130163	0.153537	0.194288	0.152888	0.195887
MIC_0107	Unknown	hypothetical protein	1.04411	0.858858	1.00842	0.911282	1.1778	1.45566	1.22745	1.30167	0.209408	NaN	NaN	1.11366	1.30545	1.7441	0.426525	NaN	0.587323	NaN	3.14963	NaN	4.11769	2.78339	NaN	2.56883	1.5962	1.31782	2.18557	2.94887	0.167069	0.104873	NaN	0.165293	0.225057
MIC_0108	No Sim	no similarity	1.01392	1.43324	0.95997	0.971984	0.895875	0.918276	0.785539	0.735079	0.992619	0.71264	0.832149	0.771857	0.913231	0.716109	1.06174	0.791745	0.840928	0.629597	0.739958	1.05502	0.759547	0.766716	0.955789	0.812993	0.810767	0.643881	0.781295	0.869699	0.796376	0.815511	1.00085	0.852962	0.908266
MIC_0109	ABC Transp	amino-acid ABC-transporter ATP-binding protein	0.826088	1.0543	NaN	1.05899	1.08925	NaN	0.894965	0.716215	0.487106	0.464769	0.58687	0.37374	0.410145	0.383089	0.529464	0.632533	0.695844	0.973439	2.44338	3.8971	1.26641	1.14052	1.55375	2.47237	3.27887	3.24745	1.73347	2.87187	1.92859	3.30478	3.31193	1.41981	1.61248
MIC_0110	glnH/glnP	amino-acid ABC-transporter permease protein	0.986117	1.08909	NaN	1.19592	1.1984	NaN	0.409665	0.385367	0.437082	0.330558	0.372462	0.635078	0.653718	0.512757	0.494172	0.385806	0.50914	0.876024	1.63304	3.45939	1.58847	1.77804	2.21507	2.86215	1.88595	2.52303	3.11499	3.85464	2.58059	2.06338	2.64959	1.87464	2.44319
MIC_0111	Unknown	hypothetical protein	0.831621	1.10366	1.21029	1.02619	1.1315	0.716681	0.64342	0.808399	1.23055	1.30501	1.13174	0.845203	0.729433	0.806753	2.27918	2.60718	2.33308	2.39851	2.36618	2.03157	2.05047	2.78165	2.55386	2.20782	1.67338	1.83247	2.03913	2.08368	1.18806	1.11225	1.39815	1.31871	1.36712
MIC_0112	glgC, agp	glucose-1-phosphate adenylyltransferase	1.13124	1.05447	1.02578	1.18079	1.27651	0.807819	1.13839	0.634447	1.19488	1.12269	1.33251	1.48155	1.45173	1.24313	1.43761	1.29465	1.63687	1.01637	0.296661	1.07778	0.671825	0.601414	0.984535	0.412362	0.226967	0.263567	0.54411	0.485315	0.274816	0.331844	0.313398	0.553659	0.420016
MIC_0113	Unknown	hypothetical protein	0.978901	1.17831	0.920182	0.980722	1.08023	1.05893	1.37908	0.945232	1.38175	1.10863	1.39222	1.51007	1.64355	1.68298	1.299	1.04821	1.47432	1.73129	1.94133	2.77874	1.63753	1.46296	1.89969	2.99413	3.10879	4.4125	2.97263	2.93575	0.883147	1.01698	0.821059	0.806007	0.826628
MIC_0114	Unknown	hypothetical protein	0.74463	1.3826	NaN	0.779762	1.24589	NaN	0.8573	1.27525	1.28182	1.10083	1.07045	1.40792	1.30221	1.10189	1.50554	1.46023	1.17907	1.15553	0.860112	1.09602	0.87812	1.12583	1.07972	1.05935	1.01444	0.751782	1.06673	0.92036	1.15403	0.890949	1.17213	1.2614	1.32791
MIC_0115	Unknown	hypothetical protein	0.959683	1.01801	0.840212	0.881476	1.0511	1.24578	0.875381	1.06059	0.894189	0.864723	0.880462	1.0501	1.05209	0.797634	1.13979	1.54218	1.18974	0.822931	1.01135	1.17676	0.75749	0.867079	0.833833	1.14525	1.0738	0.956907	1.00765	0.877073	1.42006	1.48457	1.77708	1.03204	1.09226
MIC_0116	ycf66	hypothetical protein YCF66	1.04161	1.01599	1.19683	1.02215	0.966045	1.10771	1.27383	0.94758	0.976462	0.926076	0.92451	0.976455	1.18889	0.980048	1.15358	1.07202	0.971441	0.733627	0.979119	1.07901	0.850232	0.938116	0.930709	0.836531	0.931069	0.810519	0.752919	1.00671	1.11034	1.36804	1.61079	1.21027	1.17855
MIC_0118	prfA	peptide chain release factor 1	0.925628	0.981889	1.02235	0.951886	0.984379	1.6044	1.40608	1.40705	1.42737	1.43155	1.35342	1.42288	1.30397	1.3932	1.49763	1.38725	1.27113	1.37175	1.05835	1.06796	1.0086	1.15532	0.947539	1.07985	0.874945	0.955045	1.14466	0.937556	1.3411	0.961891	1.23732	1.24858	1.27004
MIC_0120	pnp	polyribonucleotide nucleotidyltransferase	0.694193	1.2934	0.998939	0.959211	1.18329	2.12352	1.88417	1.61392	1.46397	1.60541	1.53749	2.14858	1.86763	1.64518	1.28889	1.44512	1.43055	1.30679	0.706845	0.840799	0.626812	0.792056	0.597392	0.835352	0.589748	0.851661	0.902331	0.785781	1.0691	1.06302	1.22998	0.961078	0.943142
MIC_0121	rpsN, rps14	30S ribosomal protein S14	0.827468	1.18196	0.961846	1.06523	1.22824	1.24416	1.33604	1.34484	2.91689	NaN	NaN	2.61255	1.86641	2.14892	NaN	NaN	NaN	NaN	4.12409	2.78316	3.639	NaN	3.01382	2.73385	2.7647	3.14089	NaN	NaN	2.1849	1.81029	2.37414	1.46086	1.76986
MIC_0122	Pyro P-ase	ADP-ribose pyrophosphatase	1.06038	0.785059	1.74619	0.851725	1.00391	0.788267	0.688631	0.82211	1.68489	2.04535	1.85307	1.38572	1.65723	1.50593	1.90165	1.86081	1.61863	1.50038	0.639778	0.686762	0.709583	1.00004	0.888411	0.899503	0.712758	0.538344	0.853081	0.710954	0.556468	0.560958	0.591078	1.10091	1.18781
MIC_0123	Unknown	hypothetical protein	0.870773	1.2398	1.28505	1.17576	1.10584	0.270482	0.149312	0.528901	0.307422	0.301026	NaN	0.342594	0.335985	0.394746	0.368806	0.261805	0.350664	0.73424	0.890522	NaN	1.01052	1.4158	1.13341	1.55395	1.33151	0.927565	1.66592	1.10585	0.91682	0.424352	0.520178	0.9398	0.695087
MIC_0124	Cllose synth	cellulose synthase	0.759006	1.13438	1.19171	1.14327	1.04238	0.347255	0.765543	0.785677	0.557356	0.596087	0.492221	0.647566	0.689271	0.575292	0.560535	0.514859	0.471114	0.797465	0.802152	0.512548	0.758626	0.960438	0.692503	0.610137	0.79465	0.690913	0.870631	0.730508	0.68921	0.641265	0.876862	1.14298	0.847788
MIC_0125	Unknown	hypothetical protein	0.859892	1.06226	0.936424	0.997293	0.958535	0.953169	0.970293	1.01368	0.6581	0.743627	0.634361	0.94012	0.787322	1.06448	0.799651	0.936246	0.808967	1.05419	0.911976	0.944782	1.06872	1.09151	1.0634	1.18697	1.02185	1.15206	1.00772	0.771891	0.974838	1.03366	1.05624	0.914082	0.756397
MIC_0126	Unknown	hypothetical protein	1.08367	1.08135	1.11095	0.878824	0.904179	0.806617	0.807412	1.35128	0.563828	0.694449	0.657739	0.94	0.777063	0.653713	0.631607	0.757289	0.676664	0.863621	1.41415	1.04128	1.30021	1.65832	1.46685	1.56653	1.8957	1.87202	1.82784	1.54846	1.44295	1.15436	1.36752	1.59508	2.14151
MIC_0127	murE	UDP-N-acetylmuramoylalanyl-D-glutamate--2,6-diaminopimelate ligase	1.2452	0.821234	1.32594	1.03063	1.23799	1.15505	1.81197	1.11855	2.6702	2.12245	2.48672	0.985621	1.29431	1.07532	3.17248	2.85902	3.43216	1.94612	2.52076	5.30292	1.31892	1.41913	1.78742	1.35893	1.48579	1.53375	0.780562	1.45366	1.47805	2.2385	2.76224	1.11061	0.859677
MIC_0129	pknA	serine/threonine protein kinase	0.904374	1.10929	0.959398	0.982986	0.968542	2.16479	1.60636	0.944153	0.482549	0.397358	0.386072	0.574434	0.479753	0.688754	0.380795	0.44115	0.349577	0.246778	0.831905	0.581531	1.59891	1.45887	0.850594	0.943873	0.888612	1.16758	1.07904	1.07353	1.44922	1.61408	1.05074	1.30543	1.255
MIC_0130	desA	delta 12 acyl-lipid desaturase	1.31928	0.978205	1.64479	0.947099	0.881533	3.95913	2.67339	3.13838	5.62614	6.11559	5.11313	6.12038	5.81192	5.05103	6.03825	7.02089	5.24386	4.60369	1.8367	2.11546	2.08275	2.23415	2.81263	1.03136	0.816319	0.831558	1.21599	0.795227	0.889847	1.02919	1.26524	1.06332	1.10152
MIC_0131	TPR_2	tetratricopeptide TPR_2	1.04213	1.18045	1.20966	1.00869	1.03199	0.99492	1.42667	0.832986	0.920832	0.938869	1.09202	1.01205	1.05074	1.19328	0.952814	0.852237	1.12784	0.947883	1.27716	1.20229	1.20842	1.04428	1.20238	0.572099	0.649304	1.00276	0.761245	0.83793	0.610196	0.977633	0.747823	0.655714	0.577633
MIC_0132	cbiO	ABC-transporter ATP-binding protein	1.06347	1.0757	1.05923	1.00017	0.95644	0.984011	0.953553	1.10291	0.836692	0.875168	0.849458	0.957797	1.07707	0.970333	0.81544	0.824955	0.750033	0.894779	0.70848	0.778029	0.970768	1.06854	1.07463	0.905007	0.811696	0.7695	1.12591	0.992955	0.916708	0.860102	0.86413	1.4068	1.33291
MIC_0133	Unknown	hypothetical protein	0.825944	0.865354	0.870307	0.900866	0.890655	1.1646	0.726033	1.23799	0.755182	0.868575	0.660331	0.751001	0.636805	0.614801	0.933122	1.02276	0.793549	0.96359	1.04165	0.878969	0.945021	1.25524	0.976571	2.0395	1.39386	1.52105	1.96618	1.23563	1.92165	1.21523	1.46026	1.85626	2.27851
MIC_0134	Unknown	hypothetical protein	0.712327	0.977767	0.849684	1.08085	0.898727	1.05505	0.632653	1.23599	0.53457	0.667439	0.472041	0.792819	0.771921	0.654666	0.612533	0.643531	0.515028	0.72383	1.32516	0.639021	1.01196	1.31963	1.05887	1.71708	1.55414	1.3148	1.62726	1.26406	1.71541	1.12669	1.29398	1.5274	1.75802
MIC_0135	No Sim	no similarity	4.03891	0.770771	1.4679	1.19242	1.3849	0.532073	0.973045	0.779614	1.1939	1.39309	1.45312	0.690296	1.04211	1.12093	1.4571	1.41624	1.50331	1.03537	0.691806	1.15398	0.969786	1.13276	1.36169	2.12339	1.49286	1.79967	1.16953	1.12827	2.55747	2.15559	2.01346	2.34442	2.26067
MIC_0136	Unknown	hypothetical protein	NaN	NaN	NaN	1.76928	1.08855	NaN	1.38041	1.35301	1.75776	1.5503	1.33055	1.20995	0.835635	1.04494	1.33038	1.916	1.1692	1.03121	0.836738	NaN	0.913235	0.794959	1.03621	1.38916	1.22481	NaN	0.825941	0.824126	2.12169	1.59365	1.66821	1.27679	1.23974
MIC_0137	Plas maint syst	plasmid stabilization system	NaN	NaN	NaN	NaN	NaN	NaN	NaN	NaN	0.862669	0.780234	1.45211	NaN	0.769535	0.528611	0.904673	0.913608	1.23504	0.925481	0.556398	NaN	0.72327	0.867351	0.858528	0.68601	0.922194	NaN	0.599461	1.0278	0.534977	0.747901	0.783045	1.08896	0.887028
MIC_0138	No Sim	no similarity	0.861869	1.2083	1.13031	1.03296	1.0725	1.02909	0.945341	1.20137	0.784498	0.951785	0.795353	1.1085	1.04196	1.20756	0.739072	0.794402	0.724499	0.821087	1.35107	0.842854	1.26539	1.09083	1.12084	1.18253	1.43418	1.45526	1.17364	1.26674	1.31471	1.2035	1.17217	1.13618	1.23312
MIC_0139	No Sim	no similarity	1.05969	0.961195	1.28826	0.971378	0.910458	0.891354	0.758753	1.44894	0.534428	0.713957	0.515728	0.964232	0.811287	0.853982	0.630666	0.681744	0.55136	0.638673	1.55513	0.819078	1.2226	1.2437	1.15485	1.45066	1.46627	1.36508	1.85586	1.19061	1.57917	1.26744	1.22219	1.38192	1.06643
MIC_0140	Unknown	hypothetical protein	1.27051	1.06601	1.04941	0.957281	1.15026	0.970611	1.04276	1.2657	0.541045	0.627571	0.577222	0.907069	0.917036	1.02783	0.480575	0.488509	0.483474	0.750508	1.5505	0.935644	1.36207	1.65518	1.2345	1.31509	1.66918	1.44192	1.52205	1.45723	1.33115	1.3086	1.36803	1.7937	2.00138
MIC_0141	Unknown	hypothetical protein	1.49258	1.41727	1.11973	1.00213	1.15961	0.717524	0.765641	1.64868	0.757832	1.29544	0.766928	0.958151	0.918821	1.08047	0.818629	0.769376	0.736989	2.00457	2.01037	NaN	1.19997	1.75151	1.05326	1.83096	NaN	NaN	1.5408	1.28548	1.53761	1.40087	1.58566	1.17654	1.34106
MIC_0143	Unknown	hypothetical protein	1.61297	1.15994	0.935269	1.43357	1.02881	NaN	1.23038	1.86079	3.02875	3.4197	3.34775	2.0994	1.74225	2.24795	3.97475	3.51686	3.00213	2.68677	1.32718	0.938487	1.24661	1.34145	1.23461	1.17712	1.53129	0.814298	1.33683	1.02842	1.32504	0.799418	0.994883	1.7623	2.05995
MIC_0144	Unknown	hypothetical protein	NaN	NaN	NaN	1.19297	0.817091	NaN	1.55425	2.35284	3.74575	4.24031	3.82794	1.80773	1.52423	2.19231	5.10514	4.42213	3.44256	3.85156	2.24749	1.87576	1.22402	1.23119	1.00794	1.22454	1.25284	0.902959	1.12256	1.04825	1.19856	1.22361	1.56725	1.29184	1.54291
MIC_0145	Unknown	hypothetical protein	1.06127	0.914715	1.494	1.04141	1.11819	0.522312	1.24502	0.92954	3.39057	2.17172	2.34403	1.8967	1.75856	2.48274	2.27703	1.41184	1.50842	1.70254	0.831962	0.583447	1.35379	0.899332	1.08491	0.858157	0.67975	0.668562	0.864166	0.894244	0.872327	0.533047	0.464241	1.10495	1.13726
MIC_0146	Unknown	hypothetical protein	0.896423	1.01738	1.03056	0.943996	0.982759	0.859134	1.58565	0.835698	1.66633	1.62327	1.8571	1.55548	1.74774	1.39871	1.33404	1.44304	1.80298	1.22333	0.694447	0.936543	0.696667	0.70432	1.04131	0.443689	0.528148	0.632764	0.663745	0.672416	0.382546	0.723633	0.491856	0.509925	0.511668
MIC_0147	Glyox-ase	glyoxalase family protein	1.25036	1.122	1.045	0.938257	0.914566	0.772354	1.16419	1.12879	0.979906	0.89659	0.926006	1.17046	1.1534	1.18034	0.78332	0.804898	0.889685	0.791718	1.46531	0.848003	1.17283	1.2121	1.27838	0.869164	1.31823	1.17624	1.16937	1.08238	0.91206	1.12615	0.882636	1.06941	1.12903
MIC_0148	peptidase	peptidase S8 and S53, subtilisin, kexin, sedolisin	1.00315	1.16602	0.901927	0.924021	1.00824	1.10125	0.764582	1.77426	0.694545	0.874312	0.730256	1.07613	1.01828	0.858094	0.761506	0.956584	0.734845	1.16935	0.903185	0.543877	0.843802	1.09207	0.854333	1.02315	0.99701	0.795133	1.28648	0.805874	1.17759	0.793671	0.934123	1.24448	1.30316
MIC_0150	HD.OT.R	two-component response regulator	1.03842	0.968904	1.1942	1.05928	0.866221	1.35121	1.7475	1.87142	1.49781	1.80199	1.6043	1.1491	1.11479	1.34791	1.60444	1.75218	1.44044	1.2446	1.88149	1.70774	1.26251	1.23903	1.40111	1.45924	1.7991	1.74743	1.53483	1.39528	2.15369	2.17255	2.68707	1.83683	1.75875
MIC_0151	Unknown	hypothetical protein	0.851885	0.849937	0.992073	1.00729	1.09259	0.936678	0.978245	0.849811	1.54021	1.41746	1.61536	1.81195	1.89401	1.48644	1.56462	1.40681	1.51759	1.63698	1.59412	1.39473	2.46291	2.38797	2.67518	1.08001	1.16458	0.987924	0.98801	1.44167	0.915789	0.76705	1.05674	1.35417	1.11988
MIC_0152	Unknown	hypothetical protein	0.760055	1.06773	0.951865	1.01955	0.953099	1.03468	0.878288	1.10578	0.797773	0.847033	0.763188	1.26497	1.39572	0.93302	0.891095	0.996003	0.89225	0.903093	0.963516	0.760748	0.896618	1.10375	0.988189	0.811761	1.17919	0.851115	0.830057	0.844006	1.08288	1.36607	1.54951	1.09358	1.07085
MIC_0153	Unknown	hypothetical protein	1.15478	1.01244	0.976644	0.98946	1.00661	1.37799	1.32056	1.35281	1.03368	1.10231	0.984815	1.23598	1.20423	1.21202	1.20998	1.37369	1.08069	0.875903	0.899994	1.04136	1.05512	1.1775	1.01207	0.746398	0.830136	0.750897	0.876474	0.90632	1.40939	1.99358	2.31742	1.45346	1.55608
MIC_0154	Unknown	hypothetical protein	1.91168	0.978989	1.32423	1.21165	1.10245	0.727769	0.844214	0.994075	0.626104	0.671467	0.639334	0.908638	0.920793	0.940098	0.73563	0.662375	0.679045	1.05183	0.979389	0.847047	1.0307	1.25284	1.06665	1.09503	1.35788	0.925259	0.963815	1.05787	1.02431	0.823785	0.955926	1.27539	1.1177
MIC_0155	ErfK, YbiS, YcfS, YnhG	ErfK/YbiS/YcfS/YnhG family protein	0.742347	1.46875	1.32495	0.808215	1.31409	0.652944	0.716976	1.20468	0.676898	0.709274	0.649808	0.764595	0.829302	0.756975	0.806262	0.836977	0.623826	0.615638	1.21814	0.807238	1.11603	1.4772	1.48928	1.63889	1.19718	0.977084	1.44047	1.66445	1.84679	1.36558	1.46129	1.96333	2.07114
MIC_0156	ABC Transp	polysaccharide export ABC-transporter ATP-binding protein	0.864575	1.14597	0.896046	1.05402	1.04055	1.01938	1.2457	1.4883	1.18141	1.39132	1.04706	1.13795	1.34446	1.37715	1.14132	1.16171	1.04588	0.61937	0.800265	0.558456	0.723376	0.786807	0.726861	0.585644	0.685923	0.527718	0.829303	0.772897	0.957228	1.39244	1.06573	1.41621	1.28999
MIC_0158	ABC Transp	polysaccharide export ABC-2 type transport system permease protein	0.789094	1.07306	0.892797	0.979108	0.937155	0.67909	0.775981	1.33179	1.41074	1.56009	1.40544	1.37154	1.28828	1.246	1.83615	2.16595	1.78091	1.51536	1.32215	0.8617	1.00252	1.17041	1.17801	1.15764	1.25051	1.02053	1.46919	1.08452	0.856425	1.51025	1.23797	1.14024	1.22873
MIC_0159	rfbB	polysaccharide export ABC-transporter ATP-binding subunit	1.07619	0.928379	NaN	1.1931	0.936657	1.10429	1.13154	1.30483	1.84627	1.79366	1.76657	1.31177	1.54135	1.63942	2.44579	2.59981	2.21045	1.41851	1.75327	1.2913	1.13961	1.08068	1.26138	1.11759	1.20045	1.01399	1.00367	1.04604	1.46583	1.44969	1.60308	1.07328	1.04028
MIC_0161	Unknown	hypothetical protein	1.60304	1.02349	1.08508	0.888869	0.966597	0.928428	1.15631	1.69032	0.392738	0.48747	0.435578	0.868657	0.838458	0.834859	0.301525	0.273567	0.299734	0.286174	0.686354	0.451947	0.576556	0.723992	0.525836	1.17728	1.51511	1.23613	1.35405	1.12388	2.53202	2.45818	2.59446	2.2919	2.84301
MIC_0162	Thy synthase	thymidylate synthase	2.46071	NaN	NaN	0.751107	0.880997	0.925734	1.13988	1.4141	1.16952	1.41707	1.39532	2.36231	2.37082	2.1837	1.13326	1.15788	1.24419	1.79757	1.4641	1.18849	1.15382	1.37953	0.976361	1.53219	1.50559	1.57052	1.62908	1.26563	1.17488	1.05772	1.17134	1.22972	1.14186
MIC_0163	tmk	thymidylate kinase	NaN	NaN	NaN	NaN	0.976013	NaN	0.993427	NaN	NaN	1.58408	1.81342	NaN	NaN	NaN	NaN	1.49797	1.45611	1.54426	NaN	NaN	0.993591	0.933317	0.592281	1.05491	NaN	NaN	0.860847	0.720838	NaN	NaN	NaN	NaN	NaN
MIC_0164	merA	mercuric reductase	NaN	1.45499	NaN	1.06813	1.27194	0.755081	0.967017	0.706462	1.20757	1.2157	1.11113	0.78455	0.963338	0.733047	1.13223	1.09596	1.02213	0.92317	0.650716	0.778466	0.700727	0.685431	0.812959	0.723464	0.57871	0.653861	0.769434	0.840945	0.919321	0.724636	0.59358	0.913069	0.891962
MIC_0165	hisIE	histidine biosynthesis bifunctional protein HisIE	0.945013	1.07187	0.908808	0.886223	1.06005	0.731608	0.697115	0.973895	0.464658	0.543126	0.468853	0.571051	0.688802	0.610119	0.480397	0.477143	0.401275	0.534052	0.424382	0.357851	0.434909	0.494962	0.508541	0.608973	0.596705	0.496973	0.761494	0.553724	0.788833	0.598595	0.693544	1.0474	0.827055
MIC_0167	No Sim	no similarity	1.43725	2.10627	1.31904	0.895242	0.901959	0.29532	0.270272	0.376638	0.131543	0.127594	0.140217	0.408819	0.419051	0.431845	0.131417	0.142595	0.186587	0.562777	0.840869	0.674909	1.10441	1.24278	1.19644	1.0939	0.892818	1.06655	1.18818	1.20878	0.733642	0.411066	0.482565	0.62627	0.431264
MIC_0168	Exisionase	DNA binding domain, excisionase family	0.781966	1.23263	0.70407	1.00839	0.992291	0.648661	0.536351	0.977488	0.30148	0.340869	0.318275	0.678311	0.6898	0.549578	0.320134	0.317015	0.3353	0.457593	0.800224	0.601875	0.821639	0.801039	0.867058	1.07256	0.973193	1.03195	0.999121	0.844563	1.5492	1.01796	1.13433	1.18058	0.89684
MIC_0170	Unknown	hypothetical protein	0.955538	1.08881	1.29241	0.970124	0.936787	0.728537	0.692936	0.891402	0.345877	0.345248	0.324985	0.570921	0.580837	0.523548	0.367584	0.37044	0.357101	0.477728	0.729076	0.702613	0.966658	1.08033	1.04093	1.17553	0.938976	0.988189	1.10207	1.05912	1.38833	1.28943	1.09268	1.57573	1.23443
MIC_0171	thiE	thiamine-phosphate pyrophosphorylase	1.05904	0.92344	1.04913	1.01344	1.17852	1.3752	1.50379	1.08272	1.06155	1.04888	1.03108	0.936202	0.997664	0.923062	1.05881	1.0248	0.963152	0.866761	1.08215	1.33561	1.05446	1.02182	0.87555	1.08572	1.08048	1.19432	0.828016	1.10398	1.23206	1.77643	1.69891	1.43902	1.23874
MIC_0172	thiS	thiamine biosynthesis protein ThiS	1.13685	1.10666	1.02396	0.865247	0.965571	1.58413	1.92454	1.22151	0.889142	0.866997	0.906624	1.00908	1.09227	1.09767	0.840607	0.798976	0.852811	0.668676	0.770581	0.941475	0.669722	0.610258	0.573315	0.696345	0.792271	0.700254	0.647869	0.716544	1.08746	1.4163	1.3317	0.888298	0.867977
MIC_0173	Kinase	anhydro-N-acetylmuramic acid kinase	1.0789	1.05224	1.08726	0.944336	1.05505	0.95703	0.845567	0.606764	0.423211	0.325689	0.364458	0.626166	0.766748	0.549118	0.434764	0.373107	0.394382	0.350641	0.354795	0.557803	0.534566	0.572026	0.583016	0.474531	0.472929	0.422121	0.44395	0.569988	0.558155	0.517809	0.593844	0.789721	0.560507
MIC_0174	Unknown	hypothetical protein	1.21653	0.791921	0.877059	0.987501	0.893441	0.936104	0.842331	0.639296	0.646982	0.574405	0.643485	0.730001	0.816244	0.664777	0.708471	0.658636	0.639978	0.481641	0.412506	0.756375	0.581329	0.610529	0.564019	0.749851	0.561441	0.594794	0.574269	0.647303	0.729514	0.631397	0.720119	0.937587	0.82048
MIC_0175	PhzC/PhzF	phenazine biosynthesis protein	1.26467	0.823191	1.2239	0.875191	1.15136	1.03637	0.850482	1.0778	0.963048	0.94355	0.87742	1.04613	1.04648	0.87664	1.19214	1.17545	0.934219	0.991567	0.71701	0.877316	0.774423	0.953209	1.02009	0.81812	0.952135	0.668565	0.895306	0.823237	0.961498	0.780453	0.978295	1.09678	1.00429
MIC_0176	Unknown	hypothetical protein	0.94245	0.990129	0.882323	0.878345	1.03759	1.09819	0.914048	1.77885	1.05364	1.31848	0.936081	1.05949	1.18108	1.18922	1.25425	1.09862	1.08847	0.856665	0.985696	0.812016	0.746327	0.873156	0.803414	1.03746	1.12274	0.969284	1.03359	0.752828	1.31347	0.90615	1.18782	1.36229	1.15271
MIC_0177	pepP	aminopeptidase P	0.948263	0.981535	1.30182	1.07405	1.05279	1.01971	0.944867	0.961271	0.825626	0.86302	0.859684	0.863508	0.802034	0.837731	0.815333	0.930476	0.804891	0.940553	1.29388	0.868246	1.12078	1.18579	1.07317	0.793486	1.04096	1.09232	1.22476	1.00534	1.0627	1.05964	1.02139	1.19531	1.08761
MIC_0178	Unknown	hypothetical protein	NaN	1.08418	NaN	1.22558	1.10468	NaN	1.5548	1.52533	1.22274	1.03394	1.19003	1.20666	1.17887	1.15897	0.961768	0.881724	0.973332	1.05966	1.7325	1.29722	1.54519	1.30508	1.36289	1.07413	1.47859	1.53219	1.05611	1.22603	1.85925	1.39161	1.64454	1.64029	1.45296
MIC_0179	Unknown	hypothetical protein	NaN	NaN	NaN	NaN	0.996007	NaN	1.9444	2.00625	1.57167	1.30813	1.34264	1.33373	1.28975	1.37638	1.33257	1.05868	1.02342	1.3004	2.23592	NaN	1.44081	1.70449	1.59796	1.57474	2.30872	1.85573	1.11344	1.63865	2.32643	2.37288	1.85504	2.03216	2.09749
MIC_0180	ligA	DNA ligase	NaN	NaN	NaN	0.85596	0.722364	0.892835	1.63078	1.98008	1.19561	1.51669	1.30236	1.17938	1.49382	1.64843	1.24511	1.26575	1.17594	1.308	1.25955	1.44137	1.06912	1.55444	1.41289	1.18754	0.959578	1.17604	1.32197	1.24503	1.46537	1.55622	1.80525	1.38018	1.52836
MIC_0181	No Sim	no similarity	0.983927	1.01294	0.980025	1.00198	0.922496	0.932666	0.768821	0.645289	0.663022	0.651083	0.672429	1.36861	1.0429	0.980395	0.627371	0.540288	0.584688	0.671115	0.67971	0.654499	1.19016	1.15544	1.2134	0.876254	0.814593	0.921489	1.16891	1.23089	0.809637	0.55654	0.504919	1.17724	1.07871
MIC_0182	No Sim	no similarity	1.06603	1.27248	1.22728	0.956062	0.94717	0.788665	0.631956	0.65306	0.539813	0.53101	0.516618	1.08225	1.04955	0.902032	0.56733	0.484252	0.543972	0.704859	0.839712	0.638873	1.05783	0.991108	1.20226	0.88079	0.926053	0.810998	0.983342	1.00193	0.792644	0.453655	0.560962	0.995854	0.779274
MIC_0183	sppA	protease	0.858314	1.49897	1.13545	0.990448	1.07805	0.99387	0.939333	0.980307	1.07347	1.03681	0.9446	1.10073	1.01636	1.13593	0.953549	0.79388	0.749173	0.918856	1.1724	0.872327	1.52136	1.72051	1.41162	1.01084	1.12524	1.04614	1.28128	1.3115	1.06229	0.86716	0.864912	1.30418	1.31547
MIC_0185	aroH	chorismate mutase	0.7238	1.22121	1.0176	0.968744	1.05631	0.95123	0.762188	1.37352	1.02889	1.18508	0.915984	1.28396	1.23123	1.22789	1.04388	1.10203	0.904398	1.03265	0.979604	0.812051	0.967363	0.968807	0.983955	1.18459	0.926653	0.826913	1.22921	0.951964	1.13641	0.822056	1.00468	1.14433	1.01009
MIC_0186	A/b hydrolase	alpha/beta fold family hydrolase	0.938136	1.07284	0.779444	0.933311	1.09494	1.75852	1.8015	2.20956	0.892024	1.22304	0.93139	1.37293	1.40037	1.42151	0.983752	1.05658	0.93058	1.05979	1.17285	0.685419	0.850698	1.04773	0.973021	0.678912	0.86255	0.696292	0.8134	0.702551	1.051	1.15577	1.12314	1.31088	1.75717
MIC_0187	A/b hydrolase	alpha/beta fold family hydrolase	NaN	NaN	NaN	1.29837	1.07684	0.703512	1.07888	1.13212	0.927124	1.17318	1.12224	0.76892	0.886196	1.02701	1.14683	1.01182	1.0346	1.02084	1.12009	1.16083	1.3353	1.66683	1.63222	1.9836	2.05606	1.65734	1.06884	1.42442	1.46432	1.02339	1.21471	1.26175	1.18396
MIC_0188	Unknown	hypothetical protein	1.48207	0.972135	1.13888	1.01727	1.03461	0.524329	0.393955	0.375015	0.462274	0.436651	0.389185	0.463708	0.288894	0.457383	0.476938	0.381971	0.298865	0.349416	0.536064	0.59137	0.577492	0.773885	0.397381	1.39568	1.20997	1.4485	1.96089	1.94299	2.28526	1.6551	2.39901	2.18139	2.71431
MIC_0189	cobJ, cbiH	precorrin methylase	0.906327	0.937722	1.0797	0.875554	1.04545	0.719358	0.662026	0.405968	0.290657	0.260409	0.288687	0.366911	0.418264	0.345346	0.226007	0.251219	0.236572	0.176271	0.202173	0.303199	0.161117	0.210441	0.198401	0.670738	0.621935	0.75013	0.996906	0.756645	1.23033	1.50022	1.71242	1.52431	1.26238
MIC_0190	Unknown	hypothetical protein	1.21531	0.774424	1.11912	1.21712	1.10591	0.665306	0.643264	0.442487	0.261899	NaN	NaN	0.37155	0.36069	0.368179	0.182717	NaN	NaN	NaN	0.155302	NaN	0.121241	NaN	0.139205	0.5903	0.722974	0.87373	1.3537	1.1567	1.01922	1.49053	1.55183	1.51358	1.28668
MIC_0192	Unknown	hypothetical protein	0.976112	1.14647	1.14981	1.05476	1.00321	1.03686	1.24863	1.46484	1.40334	1.4645	1.4566	1.50895	1.51482	1.38963	1.63158	1.59904	1.39237	1.66505	1.325	1.15178	1.6256	1.89521	2.06134	0.991252	1.03312	0.793073	0.945602	0.863041	1.16272	1.17016	1.31069	1.29814	1.31883
MIC_0193	ABC Transp	ABC-2 type transport system permease protein	0.897284	0.702899	0.902605	1.07343	1.02835	1.27993	2.15137	2.56458	1.30425	1.93455	1.15259	1.79625	1.84044	1.75163	1.35825	1.45131	1.18109	0.717826	1.15535	0.512402	0.869009	0.943128	0.883521	0.625405	1.04535	0.727175	0.794672	0.709501	1.21708	1.98911	1.36081	1.51961	1.62927
MIC_0194	RLUE	ribosomal large subunit pseudouridine synthase E	NaN	NaN	NaN	0.943392	0.972555	NaN	1.26365	1.1296	1.08186	1.22289	0.931938	1.28174	1.30102	1.40549	1.30797	1.35471	1.29899	1.13634	0.456761	NaN	0.883196	1.0465	1.01198	0.898713	0.994832	0.717849	0.752126	0.611227	1.15543	1.024	1.2619	0.911441	0.816443
MIC_0195	Unknown	hypothetical protein	NaN	NaN	NaN	NaN	1.93227	NaN	0.935329	NaN	1.19481	1.46175	NaN	0.866687	0.792119	1.40286	0.917107	1.10271	NaN	1.78946	0.829096	NaN	0.765226	0.779412	0.930182	0.589287	NaN	NaN	0.669492	0.84285	0.830385	NaN	0.740876	1.03513	0.979453
MIC_0196	Unknown	hypothetical protein	1.8465	0.542723	1.15715	NaN	1.4366	0.784857	0.466178	0.567931	0.627884	0.50691	0.795955	0.91447	0.722583	0.729615	0.593059	0.716208	0.968279	0.612712	0.479387	1.06956	0.820817	0.970679	0.852088	0.640156	0.524197	0.613217	0.538449	0.785063	0.528888	0.48744	0.536639	0.633463	1.11786
MIC_0197	No Sim	no similarity	0.443011	NaN	0.735443	NaN	1.69556	1.46125	0.392192	0.421577	0.678904	0.973954	0.866354	0.603601	0.824707	0.591916	0.846212	1.06842	0.842688	0.688299	NaN	NaN	0.765983	0.746487	0.837575	0.829452	0.465023	0.835832	0.67751	0.97265	0.747691	0.765051	0.670199	1.15729	0.817169
MIC_0198	Unknown	hypothetical protein	1.04372	1.21035	1.34339	1.05154	0.962315	1.2774	1.16184	2.14427	0.421838	0.620054	0.426555	0.874698	0.697206	0.66336	0.464957	0.643352	0.426845	0.550128	2.16491	1.12738	1.32741	1.77758	1.47674	2.01952	2.87522	2.06647	2.04273	2.12399	3.04705	3.28222	3.37694	3.26856	4.17967
MIC_0199	Unknown	hypothetical protein	1.12463	1.07144	1.00993	0.878864	0.957279	0.834042	0.803884	0.767046	0.551799	0.46366	0.513577	0.543149	0.545405	0.557765	0.472148	0.472904	0.471549	0.563297	0.90815	0.726396	1.18479	1.35301	1.10871	0.774635	0.927955	0.827072	1.0332	0.995196	0.787918	0.75013	0.724616	1.35368	1.1612
MIC_0200	comM	competence protein ComM homolog	0.811001	0.84931	0.973793	1.05935	1.04895	1.02962	0.794146	0.727096	0.471385	0.467873	0.481873	0.690895	0.594522	0.586172	0.551398	0.590326	0.479725	0.648124	0.498802	0.66136	1.0538	1.24104	0.990109	0.997578	0.805507	0.98001	0.964751	0.94597	1.02274	0.642701	0.734335	1.16143	1.0252
MIC_0201	Kinase Inh	protein kinase C inhibitor	1.0878	0.997141	1.18989	1.06389	1.06641	1.13198	1.33887	1.69282	1.25817	1.55609	1.25897	1.1557	1.28955	1.3384	1.42899	1.50586	1.33671	1.48822	1.81782	1.27743	1.45916	1.33406	1.39504	1.24336	1.58585	1.18089	1.28413	1.12106	1.18513	1.35305	1.366	1.28454	1.1814
MIC_0202	Unknown	hypothetical protein	0.824894	1.18341	1.13784	1.14055	0.99336	0.942175	1.08861	1.42351	1.163	1.24975	1.12312	1.15157	1.10532	1.06818	1.3304	1.53911	1.2884	1.31464	1.42479	1.22316	1.32888	1.50684	1.42799	1.37047	1.36845	1.19584	1.59323	1.22626	1.14223	1.26073	1.35432	1.50705	1.43173
MIC_0205	Unknown	hypothetical protein	1.04594	1.07839	0.549775	1.06714	1.00519	0.493303	0.447757	1.37468	0.390024	0.386053	0.391459	0.170227	0.110942	0.157198	0.405234	0.468652	0.53393	1.69086	5.33371	5.02796	2.00773	1.56944	1.499	7.80306	5.80404	11.2816	3.90226	3.4045	1.9699	2.28446	2.31835	0.988972	0.753491
MIC_0206	No Sim	no similarity	NaN	NaN	NaN	0.975785	0.917202	NaN	NaN	NaN	0.531877	0.824957	0.56555	NaN	0.155958	0.177692	0.536759	0.580267	NaN	1.18477	NaN	NaN	1.82443	1.21402	1.3975	3.93107	NaN	NaN	2.70962	2.61744	1.78791	2.15003	NaN	0.572042	0.584815
MIC_0207	Unknown	hypothetical protein	0.987174	NaN	NaN	0.821804	0.89422	0.978073	0.474965	0.947854	0.707702	0.695385	0.692094	0.938562	1.07257	0.913775	0.764363	0.938392	0.619391	0.662928	0.48647	NaN	0.61074	0.640785	0.707996	0.750992	0.756806	0.772773	0.851949	0.575556	0.687328	0.622413	0.713616	1.10802	1.04534
MIC_0212	Unknown	hypothetical protein	1.26017	1.03768	0.880449	1.143	1.04745	1.08198	1.03183	1.2757	1.06921	1.35453	1.30466	1.40563	1.45724	1.70704	1.44813	1.1336	1.49116	2.07771	1.42158	1.07957	1.67529	1.29174	1.6071	1.13313	1.05312	1.10515	1.00588	0.905698	0.95135	0.658303	0.707907	0.927983	0.795234
MIC_0213	No Sim	no similarity	1.1292	1.00645	1.426	1.08298	0.807992	1.14171	0.847183	1.08819	1.02025	1.14322	1.0963	1.31835	1.33624	1.26988	1.18938	0.971426	1.22091	1.92891	1.39337	0.958987	1.49471	1.19089	1.41728	1.04658	1.1308	1.02432	1.09815	0.908028	0.848494	0.568957	0.646135	0.938449	0.927716
MIC_0214	No Sim	no similarity	1.23982	1.24961	0.961494	0.908275	1.01835	1.27085	0.739405	1.16234	1.07401	1.2387	1.07323	1.30569	1.08556	1.14788	1.12272	1.15042	1.06985	1.64568	1.38394	1.1653	1.13643	1.12124	1.3581	1.13134	0.84182	1.30616	1.35889	0.831013	0.908762	0.693486	0.772535	0.864613	0.84399
MIC_0215	No Sim	no similarity	1.52944	1.24279	1.25874	0.73571	0.942765	1.46697	1.05175	1.34827	1.15092	1.29823	1.107	1.28178	1.3641	1.19336	1.37349	1.21852	1.17325	1.74605	1.51747	1.11451	1.33541	1.32552	1.3126	1.75976	1.84983	1.50707	1.2541	1.08078	1.99498	1.21485	1.89437	1.86757	1.68852
MIC_0218	No Sim	no similarity	1.08413	0.625635	1.19369	1.3792	1.07121	1.1006	0.782183	1.48188	0.698894	0.666491	0.703559	0.849095	1.0809	1.03216	0.761608	0.780819	0.775255	0.826654	0.518079	1.31402	0.654572	0.872791	0.734361	1.48643	0.796067	1.0762	1.14542	1.04713	1.29277	0.898141	0.985503	1.38555	1.25251
MIC_0220	No Sim	no similarity	1.21648	1.07657	1.08751	0.93086	1.19973	1.22634	1.02405	2.47086	0.802612	1.20579	0.83447	1.30055	1.38639	1.31406	0.747088	0.792527	0.700144	1.13825	1.13589	0.904848	0.755037	0.958886	0.740983	2.13665	1.55747	1.68888	2.06328	1.00405	2.69394	1.94635	1.81149	1.84926	2.09784
MIC_0221	ppk	polyphosphate kinase	0.752035	0.970236	1.06523	0.92428	0.994333	0.76194	0.83972	1.14316	1.40009	1.32514	1.5591	1.39018	1.49366	1.52236	1.66923	1.60806	1.86971	1.74019	2.16009	2.61795	1.40021	1.56246	1.40761	1.31037	1.37209	1.24839	1.44271	1.55126	0.955802	1.07867	1.22154	0.881483	0.872387
MIC_0222	TR-ase	transposase	NaN	NaN	NaN	1.16575	1.15234	NaN	0.858278	0.72183	0.972933	0.267696	0.968254	0.566859	0.880055	1.02493	0.617482	0.332448	0.83273	0.483692	0.658292	0.512397	1.12736	0.917838	0.790102	0.728325	1.14327	0.327442	0.785455	0.771332	1.03136	0.887876	0.438016	0.732419	0.799769
MIC_0223	BarE	non-ribosomal peptide synthetase/polyketide synthase hybrid enzyme	NaN	NaN	NaN	1.135	1.25236	NaN	1.42465	1.31874	1.65638	1.62993	1.76793	1.56492	1.82326	1.95551	1.44714	1.58128	1.51567	1.39997	1.33682	NaN	1.29996	1.4057	1.45429	0.700032	0.844516	NaN	1.19038	1.45945	0.948352	1.07772	1.09065	0.881009	1.3571
MIC_0224	halogenase	Putative halogenase	0.995386	1.00845	1.29019	1.21464	1.05241	0.772001	0.829788	0.730319	1.84544	1.63257	2.27301	1.22466	1.13299	1.48331	1.65417	1.63799	1.94672	1.3507	1.17775	1.44188	1.20102	0.925603	1.19105	1.01138	0.901279	1.16305	1.45748	1.43763	0.591043	0.864661	0.783749	0.812156	0.717113
MIC_0225	halogenase	putative halogenase	0.835494	1.23732	1.07172	1.04702	1.0036	0.820623	0.826171	0.880345	1.90324	1.77429	2.46869	1.00438	0.980927	1.27888	1.71749	1.74575	2.17558	1.75147	1.54167	1.47047	1.05236	0.897073	0.876168	0.898366	0.889689	1.02708	1.1971	1.16258	0.552317	0.907358	0.725026	0.520441	0.536545
MIC_0226	fadD, acs	peptide synthetase	0.984104	0.559117	NaN	0.942855	1.142	NaN	0.768131	1.18826	2.16125	2.39614	2.4866	1.14216	1.23161	1.14119	2.3978	2.35825	2.68607	2.7026	1.91914	1.92252	1.14181	1.32261	1.39036	1.33075	1.54719	1.2337	1.5958	1.41643	1.0778	0.920339	1.20183	0.941011	0.960759
MIC_0227	aeruginosine	Aeruginosine synthetase (Fragment)	0.839313	NaN	NaN	1.14765	1.16204	NaN	0.862963	1.13235	2.34937	2.54454	2.97987	1.4834	1.04389	1.52578	2.7931	2.68319	3.24354	4.89882	1.67404	2.28964	1.85867	1.81559	1.7635	2.24788	2.04791	1.82078	2.06367	1.78185	0.962477	0.703571	1.08924	0.744728	0.634957
MIC_0228	idi	isopentenyl-dephosphate delta-isomerase	0.649114	0.936036	0.900948	0.946271	1.01223	0.946254	0.837784	0.897221	1.7962	1.68025	1.8613	1.04804	0.821909	1.05715	1.76985	1.71557	1.96531	2.6505	1.50692	1.90262	1.45609	1.44493	1.25332	1.95939	1.77163	1.89448	1.66398	1.36564	0.837152	0.706043	0.803851	0.929478	1.07266
MIC_0229	BacA	bacilysin biosynthesis protein BacA homolog	1.14908	1.24214	1.16715	0.973397	0.904972	1.20158	1.4547	0.831578	2.18624	1.84078	2.31444	0.93075	0.83571	0.964955	1.70941	1.70899	2.34025	2.37444	1.00069	1.83162	1.55809	1.18227	1.40898	1.46602	1.37267	1.75087	1.20084	1.34726	0.778375	1.17589	0.820501	0.58872	0.538034
MIC_0230	Unknown	hypothetical protein	0.907767	1.49234	NaN	1.01038	1.08644	NaN	0.860717	0.733203	3.2505	2.13355	2.68718	1.4579	1.32166	1.29777	2.41744	1.47883	2.34482	2.72079	1.45139	1.09674	1.70891	1.69785	2.01706	1.88333	1.26955	1.16722	1.83135	1.44309	0.961071	0.526442	0.511548	0.892344	0.836463
MIC_0231	fabG	3-oxoacyl-[acyl-carrier-protein] reductase like	NaN	NaN	NaN	1.00006	1.17098	NaN	1.52762	0.829619	2.54554	2.75184	3.29277	1.29299	1.2405	1.63661	1.61745	1.83935	2.79839	2.29999	0.871932	1.62828	1.99979	1.5492	2.05498	1.26579	1.04121	1.564	0.995541	1.56685	0.709925	0.619282	0.653713	0.956178	0.880279
MIC_0232	No Sim	no similarity	1.12569	1.25461	0.96913	0.93462	0.983966	0.65248	0.912457	0.892281	1.41041	1.28671	1.57744	1.4274	1.49973	1.68634	1.47157	1.38147	1.74325	2.22608	1.11189	1.65037	1.53743	1.06661	1.43797	0.9809	0.843707	0.943087	1.08025	1.03519	0.566086	0.554338	0.551827	0.64824	0.579728
MIC_0233	peptide synth	non-ribosomal peptide synthetase	NaN	NaN	NaN	1.04249	1.32168	NaN	1.26155	1.16842	3.15659	3.46543	4.27974	1.99138	2.35737	2.97849	2.9686	2.67501	4.0379	4.66134	NaN	NaN	1.92255	2.23464	2.66372	1.33465	NaN	NaN	1.58316	1.60615	0.709819	0.831921	0.738048	0.758589	0.677101
MIC_0234	fabG	3-oxoacyl-[acyl-carrier-protein] reductase like	NaN	NaN	NaN	0.90222	1.13268	1.45603	1.46161	1.26492	2.61469	3.2564	4.52305	1.21779	1.26446	1.8163	2.45175	2.05062	4.0448	3.21994	1.17695	1.5202	2.12523	1.2437	1.40479	0.97555	0.964456	1.30545	0.979206	1.13632	0.781616	0.889216	0.676742	0.895541	0.77729
MIC_0235	acs	amino acid adenylation participated protein like	NaN	NaN	NaN	1.37911	0.841132	NaN	NaN	NaN	2.40404	NaN	NaN	1.19791	1.39435	1.69829	2.32483	NaN	NaN	3.35097	0.631799	NaN	1.49946	1.58898	2.17482	1.02671	0.932631	NaN	1.08042	0.94747	0.842044	0.743861	0.96302	0.856567	0.886945
MIC_0236	O-ac Trf-ase	maltose O-acetyltransferase like	NaN	NaN	NaN	NaN	NaN	NaN	NaN	NaN	NaN	NaN	NaN	0.914378	1.29249	NaN	NaN	NaN	NaN	NaN	NaN	NaN	1.29206	NaN	1.30924	NaN	NaN	NaN	NaN	NaN	NaN	NaN	NaN	NaN	NaN
MIC_0237	NcpC	hypothetical protein	NaN	NaN	NaN	1.0534	0.867941	NaN	0.878325	0.79598	2.01843	1.7425	1.88538	1.30038	1.4113	1.44634	2.12002	1.47779	1.84931	2.82666	0.922582	0.778808	0.993183	0.678008	0.949199	1.23772	1.13568	1.21442	1.05251	0.820399	0.998498	0.395318	0.647725	0.998514	0.875001
MIC_0238	ABC Transp NosG	ABC-transporter ATP-binding protein	1.53145	NaN	NaN	1.00956	0.949652	NaN	0.596073	0.864656	1.28005	1.45225	1.46063	0.793533	0.961392	0.830278	1.40769	1.53629	1.62115	2.04644	1.49429	1.15413	0.743535	0.618853	0.745875	0.88224	1.22812	1.21342	0.916944	0.757914	0.467957	0.586282	0.646002	0.601438	0.624857
MIC_0239	Porin typ	porin type major outer membrane protein like	1.18939	0.952149	0.984154	0.923707	1.15224	0.679457	1.10093	1.92839	0.488551	0.687499	0.524961	0.789364	0.775378	0.887844	0.524237	0.502619	0.552401	0.720305	1.60134	0.915566	1.0362	1.24125	1.06588	1.45932	2.15342	1.76478	1.1411	1.14769	1.39985	1.41524	1.43266	1.69075	1.62924
MIC_0241	pyrE, umpS	orotate phosphoribosyltransferase	1.04679	0.832701	1.08973	1.25539	1.02088	0.783666	1.24921	1.6965	1.15746	1.49703	1.16826	1.252	1.28986	1.49147	1.18794	1.45299	0.959922	1.01504	0.564249	0.536236	0.559949	0.563884	0.538987	0.630633	0.797181	0.47535	0.886037	0.693927	0.558698	0.864751	0.778839	1.39169	1.4688
MIC_0242	ndhA	NADH dehydrogenase subunit H	0.74699	0.759414	0.950737	0.914136	1.11981	1.37427	1.44207	0.952102	2.19069	1.88593	2.14062	1.498	1.60622	1.52487	2.56381	2.27177	2.83796	1.8902	0.565007	1.29412	0.799022	0.668442	1.05679	0.539863	0.335975	0.395575	0.505659	0.456497	0.444542	0.48985	0.568371	0.583896	0.516651
MIC_0244	ndhI	NADH dehydrogenase subunit I	0.998108	1.17689	1.01567	0.867695	1.0948	1.57894	2.14502	1.07867	2.41555	1.99527	2.37501	1.64488	1.68378	1.70224	2.97558	2.57883	3.38179	2.07487	0.740392	2.15681	0.795985	0.633073	1.06136	0.455987	0.367248	0.380893	0.511945	0.444628	0.452047	0.669652	0.659698	0.454428	0.370912
MIC_0245	ndhG	NADH dehydrogenase subunit J	0.994744	0.897947	0.992823	0.906202	1.24204	1.63018	2.07381	1.40446	1.92755	1.84834	2.21425	1.745	1.6896	1.6768	2.1271	1.91162	2.67618	2.00843	0.841876	1.68493	0.939743	0.811603	1.13112	0.662928	0.59132	0.67337	0.651477	0.529518	0.703404	0.748821	0.862411	0.738508	0.678892
MIC_0246	ndhE	NADH dehydrogenase subunit E	1.34476	0.946998	1.16618	0.938587	1.27235	1.56393	1.99547	1.89594	1.81281	1.79311	2.25749	1.50019	1.56278	1.97261	1.9555	1.51592	2.24092	2.07014	0.927033	1.61979	0.862655	0.884223	1.11557	0.752507	0.684937	0.711145	0.657404	0.566659	0.778895	0.784313	0.92851	0.809503	0.812869
MIC_0247	Rab	Rab family protein	NaN	NaN	NaN	1.62767	1.34944	NaN	1.0276	0.758051	1.36057	0.990201	1.05862	0.924282	1.59863	1.32292	1.00369	0.962464	1.02191	1.55024	1.06221	1.05296	1.32627	0.926719	1.13302	1.2895	1.38843	0.960744	1.21257	1.27347	1.11858	0.792741	0.871398	0.94108	1.1942
MIC_0248	No Sim	no similarity	NaN	NaN	NaN	NaN	NaN	NaN	0.577926	NaN	1.08887	NaN	1.27609	NaN	NaN	NaN	1.07468	1.52045	0.833743	1.43891	NaN	NaN	NaN	NaN	NaN	1.42501	NaN	NaN	NaN	NaN	1.17481	NaN	0.81039	NaN	NaN
MIC_0249	No Sim	no similarity	2.84183	1.64089	0.945321	NaN	0.897171	1.14251	0.841665	0.875375	0.922744	0.554271	1.11145	0.687443	0.5956	0.944758	0.881452	0.872404	NaN	0.646879	0.539776	1.56327	1.05011	1.1416	0.986065	1.02668	0.990101	0.759036	0.996615	0.884707	0.820185	0.946764	0.904107	1.19095	1.34174
MIC_0251	WD rep	WD-repeat protein	NaN	NaN	NaN	NaN	NaN	NaN	NaN	NaN	NaN	NaN	3.15748	NaN	NaN	NaN	NaN	1.37803	2.08795	NaN	NaN	NaN	NaN	NaN	NaN	NaN	NaN	NaN	NaN	NaN	NaN	NaN	NaN	NaN	NaN
MIC_0252	ndhE	NADH dehydrogenase subunit 4L	1.22208	1.11504	0.962049	1.07821	1.26635	1.28681	1.72609	2.1385	1.29918	1.42831	1.30991	1.39794	1.44035	1.61834	1.43862	1.24007	1.46311	1.58966	0.913271	0.990738	0.817301	0.931886	1.00693	0.776413	0.688818	0.712694	0.684848	0.560011	0.941027	0.778617	0.934688	0.892663	0.831912
MIC_0254	ilvD	dihydroxyacid dehydratase	1.23265	0.886522	1.17759	1.02558	1.14637	0.429934	0.506508	0.431867	0.376944	0.362136	0.403364	0.351919	0.408859	0.344653	0.383225	0.348211	0.380879	0.625625	0.30576	0.550936	0.370617	0.436367	0.534211	0.647845	0.563943	0.5951	0.767361	0.601691	0.352268	0.292681	0.322778	0.555187	0.407064
MIC_0255	tetra Tpep rep	tetratricopeptide repeat protein	1.45677	1.09525	1.11705	0.98547	1.02834	0.947816	1.13566	1.32194	0.862445	1.05543	0.93918	1.09286	1.15732	1.24066	0.851542	0.863879	0.932004	0.988361	0.880938	0.879883	0.745616	0.781188	0.830863	0.942504	0.970368	0.893183	0.918471	0.812338	0.912031	0.916405	1.05858	1.05644	1.05771
MIC_0256	bacterioferritin	bacterioferritin	0.991946	1.17251	1.15012	0.979445	1.02179	1.51083	1.69111	1.23119	1.05908	1.04318	1.12116	0.954596	1.11074	1.03005	1.10869	1.18748	1.21869	1.04333	1.61655	1.42557	1.14884	1.1477	1.16573	1.16314	1.44094	1.60774	1.11922	0.982174	1.30445	1.74033	1.7584	1.16213	1.10632
MIC_0257	FTR1	hypothetical protein	0.981773	0.899722	0.798427	1.04163	0.978543	1.09071	0.737784	1.04773	0.796318	0.77161	0.70241	0.808312	0.908419	0.783585	0.778052	0.782495	0.873222	1.01473	0.997399	0.873394	1.39077	1.50649	1.41704	1.16876	1.32896	1.04055	1.38709	1.10106	1.16186	0.955379	1.16823	1.251	1.49978
MIC_0258	ABC Transp	hydrophobic amino acid uptake ABC-transporter	1.12656	1.32183	1.07556	1.01431	0.934998	1.17368	1.01373	0.663067	1.08321	0.923201	0.938646	0.730979	0.817162	0.677294	1.13093	0.980563	1.1635	1.05628	1.10732	1.80941	1.56593	1.6964	1.63261	1.06511	0.978427	1.24736	1.05415	1.29048	1.17	1.17674	1.20234	0.890506	0.854878
MIC_0259	PERK1	Receptor protein kinase PERK1	0.760233	1.05477	0.951178	0.944589	1.08083	0.866541	1.19619	0.367551	0.816159	0.45839	0.658904	0.604025	0.783566	0.55416	0.843432	0.655139	0.780849	0.546029	0.756734	1.52854	1.41883	1.38427	1.68027	0.660481	0.626216	0.786877	0.632468	1.19234	0.573057	0.696232	0.820123	0.840968	0.590282
MIC_0260	dcm	cytosine-specific methyltransferase	1.30719	0.811733	1.07426	0.973981	0.993772	0.305501	0.580703	0.440244	1.1003	1.25008	0.960923	1.11842	1.31223	1.18412	0.795924	0.851255	0.954153	0.934351	1.06753	0.920698	0.991854	0.960973	1.07192	0.830289	0.984604	0.831309	0.772729	1.13804	0.589066	0.508571	0.438444	0.981795	0.696548
MIC_0261	No Sim	no similarity	NaN	NaN	NaN	NaN	NaN	NaN	NaN	NaN	NaN	NaN	NaN	NaN	NaN	NaN	NaN	NaN	NaN	NaN	NaN	NaN	NaN	NaN	NaN	NaN	NaN	NaN	NaN	NaN	NaN	NaN	NaN	NaN	NaN
MIC_0262	Me-T-ase	Methyltransferase	NaN	NaN	0.722634	NaN	1.15669	0.977176	NaN	0.833567	0.618134	0.471454	NaN	0.785627	0.976806	NaN	NaN	0.597728	NaN	0.782772	1.11739	1.68925	0.798095	0.899166	0.862122	0.798643	0.721195	NaN	NaN	NaN	NaN	0.881383	0.602175	0.931184	0.688008
MIC_0263	Thioredoxin	thioredoxin-like	1.55791	1.03238	0.904046	0.976628	1.14883	1.22257	1.42293	2.16013	1.65354	2.31259	2.0465	1.68658	1.53502	1.63361	1.78758	2.09625	1.92928	2.17103	3.14475	2.59129	1.81527	2.12534	1.75669	2.28698	3.2436	3.35294	2.28775	1.95121	2.11485	2.35782	2.90747	1.59448	2.1697
MIC_0264	btpA	photosystem I biogenesis protein BtpA	1.0142	0.99127	0.743387	1.05157	0.962564	1.57989	1.18059	1.78288	1.81234	2.08463	1.7186	1.8453	1.93256	1.9456	2.20782	2.07388	1.71131	2.51188	0.907078	1.11599	0.916888	1.05921	0.973058	1.35343	1.05179	0.824426	1.14461	0.924665	1.23031	0.904117	1.14643	1.19175	1.38644
MIC_0265	Unknown	hypothetical protein	1.04832	0.755014	0.922837	1.03827	1.03101	2.18299	2.09946	1.20403	1.46202	1.14915	0.927813	1.09797	1.16492	0.952989	0.966196	0.968656	0.858082	0.471901	0.54359	0.55585	0.367645	0.510265	0.365344	0.649091	0.563376	0.564016	0.517704	0.516555	1.27862	1.86054	1.65287	0.917181	1.01353
MIC_0266	deaD	ATP-dependent RNA helicase	1.16547	0.904519	1.02146	1.0198	1.15824	2.81024	4.53382	1.0271	2.28353	1.76754	1.80187	1.22511	1.26311	1.27909	1.40638	1.18047	1.46813	0.722767	0.664054	1.32921	0.47845	0.493428	0.458966	0.675802	0.572061	0.836749	0.344421	0.538749	1.54754	2.70355	2.44112	0.529454	0.752673
MIC_0267	Unknown	hypothetical protein	1.16388	0.96737	0.94207	1.00476	1.05653	0.811072	1.00784	1.34556	1.05855	1.26323	1.05928	1.63699	1.57996	1.40426	1.02033	0.940923	0.906181	1.03829	1.01215	0.951015	0.896966	0.992752	0.886733	0.962738	1.07555	0.938631	0.997162	1.05807	1.07533	0.905431	1.04735	1.10914	1.18543
MIC_0268	Unknown	hypothetical protein	1.13315	NaN	NaN	0.997098	1.07617	0.965274	0.700046	1.40473	0.88525	1.07212	0.743887	1.2357	0.785551	1.18027	0.856445	1.1465	0.788992	0.673869	1.12402	0.63529	0.761715	0.701257	0.643461	0.987888	1.19953	1.1407	1.24956	0.820186	1.22029	1.34807	1.21577	0.738663	0.807529
MIC_0269	No Sim	no similarity	NaN	NaN	NaN	NaN	NaN	NaN	NaN	NaN	1.20218	1.71676	1.31056	NaN	NaN	NaN	1.47083	1.7286	1.13175	NaN	NaN	NaN	NaN	NaN	NaN	NaN	NaN	NaN	NaN	NaN	NaN	NaN	NaN	NaN	NaN
MIC_0270	Unknown	hypothetical protein	0.8787	1.12177	0.875707	1.00873	0.92535	0.918491	0.519718	1.13951	0.586582	0.642786	0.515141	1.00251	1.1054	0.644295	0.658323	0.742608	0.624132	0.700208	0.857706	0.557218	0.742512	0.982125	0.926049	0.898813	0.753377	0.644298	1.20203	0.830644	0.894476	0.480492	0.675195	0.967458	0.919819
MIC_0271	ATLS1 light ind	Possible ATLS1-like light-inducible protein.	0.828839	1.36999	1.2587	1.04773	0.990983	1.2527	1.30602	1.61821	1.0128	1.3677	1.19315	1.15191	1.17304	1.07507	1.16548	1.25622	1.34609	1.62959	1.78263	1.27689	1.43292	1.77804	1.63201	1.51214	1.80309	1.60941	1.27625	1.19409	1.42752	1.33721	1.42738	1.43147	1.54938
MIC_0272	CRISPR	Putative CRISPR-associated protein	NaN	NaN	NaN	NaN	NaN	NaN	NaN	NaN	NaN	NaN	NaN	NaN	NaN	NaN	NaN	NaN	NaN	NaN	NaN	NaN	NaN	NaN	NaN	NaN	NaN	NaN	NaN	NaN	NaN	NaN	NaN	NaN	NaN
MIC_0273	bcp	Bacterioferritin comigratory protein	1.01419	1.06591	1.0011	1.06686	1.03283	1.383	1.44207	1.2733	1.35312	1.5253	1.33855	1.23025	1.18088	1.24183	1.18099	1.11073	1.29034	1.40728	0.996626	0.687983	0.882711	0.851904	0.781841	0.535063	0.794962	0.74834	0.784487	0.552918	0.552394	0.682654	0.565536	0.597217	0.569646
MIC_0274	ABC Transp	ABC-transporter ATP-binding protein	0.724572	1.03642	1.04109	1.0156	0.97285	1.03805	1.17198	1.05047	1.31798	1.1504	1.07842	1.27008	0.802771	1.3902	0.865405	0.89656	0.830798	0.666578	0.828414	0.449849	1.13239	0.947035	0.991904	0.449735	0.643851	0.59057	0.829761	0.808833	0.696045	0.842706	0.590362	0.983818	1.04819
MIC_0275	peptidase	peptidase S15	1.27397	0.781454	NaN	1.07634	1.1317	NaN	1.14968	1.31308	0.792753	0.923559	0.819595	0.855211	1.10135	1.04834	0.93135	1.06726	0.808982	0.745779	0.784956	0.878042	0.608976	0.713108	0.605784	0.967709	0.932267	0.836339	0.793953	0.73822	1.17141	1.12104	1.38381	1.12147	1.13589
MIC_0276	Unknown	hypothetical protein	0.97585	1.16325	0.956866	0.984295	1.07156	0.913944	0.819456	0.695859	1.16536	1.07822	1.23719	1.58885	1.69826	1.41447	1.17121	1.1493	1.28821	1.03027	1.20439	1.25799	1.62206	1.96937	1.81921	1.13877	1.23866	1.21774	1.16651	1.36514	0.922816	0.886374	0.92578	1.11401	1.11802
MIC_0277	A/k red-ase	aldo/keto reductase	0.916938	1.35735	NaN	1.12765	0.95819	NaN	1.60793	1.37152	2.18954	2.15131	2.04902	1.95335	1.6223	2.19397	1.95337	2.07889	2.17654	1.2079	3.15999	2.10659	2.11738	2.19875	2.10973	1.25689	1.69876	1.96569	1.51727	1.80426	1.87127	2.71817	2.34737	1.05798	1.15645
MIC_0278	No Sim	no similarity	1.89657	1.21347	0.959181	0.953873	1.17989	1.15722	1.55551	1.43665	1.67545	1.36723	1.70712	1.1728	1.18806	1.07881	1.54072	1.29551	1.64858	1.20142	2.76626	2.4034	1.38696	1.56283	1.59461	1.56111	2.14446	1.84638	1.25424	1.37226	1.2903	1.94789	2.15167	1.04046	0.922368
MIC_0279	wza, GumB	putative capsule polysaccharide export protein precursor	0.97475	0.953783	0.930978	0.969894	0.926777	1.6401	1.53661	1.77574	1.34337	1.23792	1.14497	1.24598	1.47371	1.23001	1.33457	1.41457	1.11864	0.834889	1.79744	1.39638	1.09205	1.19327	0.992607	1.65407	1.4874	1.48218	1.23696	1.1877	2.34521	2.41395	2.57165	1.46542	1.88515
MIC_0280	Transketolase	transketolase, central region	1.00851	0.78351	1.08174	1.00161	1.08576	1.8644	1.78473	1.5763	2.79029	2.82271	3.12583	2.53522	2.78416	2.88932	3.72671	4.15686	4.14195	2.44225	0.767114	1.55017	1.0621	0.980062	1.50374	0.306554	0.3028	0.291508	0.379307	0.327852	0.502383	0.581592	0.726501	0.493807	0.410026
MIC_0281	Hydroxylase	proline hydroxylase-like protein	1.49251	NaN	NaN	1.34687	1.35985	NaN	0.998614	0.834378	1.30852	1.30778	1.62359	0.72593	0.916847	0.73786	1.2182	1.18106	1.13867	0.987406	0.656915	0.932734	0.763008	0.931693	0.897972	0.874668	0.931889	NaN	0.874331	0.984757	0.878155	1.0548	1.16247	1.18358	1.28161
MIC_0282	ABC Transp OppC	oligopeptides ABC-transporter permease protein	0.852444	1.19721	0.814379	1.01294	0.973098	0.77501	0.780892	0.987468	1.18277	1.02518	1.00724	1.17204	1.1668	1.02545	1.14725	1.04314	1.05538	0.92112	0.575488	0.66703	0.76265	0.731579	0.808262	0.780775	0.662378	0.523357	0.753764	0.697946	0.592592	0.611106	0.591994	0.89575	0.673795
MIC_0283	Unknown	hypothetical protein	0.839963	0.743279	0.981833	0.984991	0.939848	0.699193	1.89353	1.34852	1.8558	1.86572	1.70553	1.13637	1.19675	1.43294	1.44135	1.48902	1.30408	1.30993	1.00196	0.925881	0.784295	0.714123	0.648573	0.637793	0.887049	0.686013	0.69558	0.604204	0.75212	1.08	0.703485	0.566574	0.620391
MIC_0284	Unknown	hypothetical protein	0.856807	1.07395	0.892532	0.990676	1.06905	0.630567	0.636261	0.91703	0.902271	0.941166	0.945394	0.956547	0.98424	0.963347	0.863248	0.822287	0.942248	1.25975	1.7914	1.39738	1.42881	1.69539	1.29166	2.1333	2.4867	2.96705	2.38759	2.24449	0.955533	0.867559	0.910837	1.14725	1.04845
MIC_0285	Unknown	hypothetical protein	0.601484	1.45841	1.1952	1.07792	1.06437	1.57223	1.4144	1.01187	1.19715	1.27761	1.55734	0.943193	1.55476	1.4216	1.23516	1.05685	1.09372	0.939137	0.898705	1.05581	0.970302	1.19481	1.30229	0.868275	0.864622	1.24413	0.863869	1.12994	1.21827	0.941199	1.0786	1.21519	1.05127
MIC_0286	uvrB	excinuclease ABC subunit B	1.78658	NaN	1.03243	1.06641	1.23892	0.600772	1.29512	0.889433	1.20411	1.32143	1.33718	0.734427	0.918281	0.757733	1.12399	1.06914	0.944769	0.826072	0.686868	NaN	0.851055	0.871765	0.772475	0.78362	0.676582	NaN	0.780958	0.799742	1.25052	1.12709	1.09481	0.920934	0.898881
MIC_0287	Unknown	hypothetical protein	1.46734	0.947062	1.04136	1.02855	1.03053	0.914022	0.813745	1.61093	0.778145	1.1191	0.725011	1.7773	1.51953	1.39612	0.838216	0.800443	0.690812	1.54165	0.676928	0.321856	0.805841	0.891023	1.01843	0.364147	0.274036	0.224613	NaN	NaN	0.344131	0.215604	0.228977	0.520354	0.586601
MIC_0288	TR-ase	transposase	NaN	NaN	NaN	1.07802	1.08799	NaN	1.29095	0.889196	1.48606	1.53705	1.43656	0.863955	1.23752	1.15281	1.54291	1.36635	1.536	1.00947	0.704105	0.741096	1.01088	0.83575	1.10002	0.812158	1.00489	0.792822	0.730003	0.791761	1.28983	0.930974	0.983685	1.04167	0.99338
MIC_0289	Unknown	hypothetical protein	NaN	NaN	NaN	1.13856	0.75948	NaN	1.06364	NaN	1.31894	NaN	1.11172	0.895447	0.844877	0.937182	NaN	NaN	1.0398	NaN	NaN	NaN	0.858882	0.77732	NaN	0.713108	NaN	NaN	0.669895	0.887705	NaN	1.06064	NaN	0.924733	0.800077
MIC_0290	TR-ase	transposase	NaN	NaN	NaN	1.44276	2.08272	NaN	1.32855	0.891603	1.19547	1.01864	0.997081	0.673684	0.825822	1.05964	0.937519	0.908172	0.863332	0.771414	0.789498	NaN	0.677451	0.72222	0.662687	0.78909	NaN	NaN	0.582878	0.829372	1.12753	1.34108	0.776268	0.853104	0.678628
MIC_0291	Unknown	hypothetical protein	1.35173	1.42938	1.1766	0.933235	0.904164	0.805347	0.710883	0.812236	1.22588	1.25574	1.3078	1.3328	1.3037	1.19354	1.38527	1.19683	1.18151	1.41844	1.31062	1.19042	1.87783	2.0799	2.16176	1.51297	1.23021	1.36843	1.60152	1.41658	1.1168	0.628086	0.918383	1.33067	1.29427
MIC_0292	Facillitator	major facilitator superfamily protein	1.05619	0.704068	0.879817	1.0154	0.989804	1.07732	1.25314	1.25595	1.58223	1.44757	1.64176	1.41004	1.43656	1.50517	1.95796	1.68359	1.70107	1.25003	0.911921	1.39851	1.08504	1.21053	1.06727	1.02789	0.819228	0.770977	0.98157	0.92136	1.05859	1.02014	1.29573	1.12023	1.13728
MIC_0293	recO	DNA repair protein RecO	0.877003	0.914491	NaN	0.907122	1.00007	0.640777	0.768934	0.770335	0.897512	0.872866	0.935023	0.894719	1.04776	0.867589	0.956015	0.783421	0.590054	0.785943	1.05475	0.816705	0.802354	1.02135	0.972067	0.810681	0.96856	0.769613	1.11801	1.08388	0.699761	0.657492	0.626788	1.14099	1.18028
MIC_0294	Rhodanese-like	rhodanese-like domain-containing protein	1.16201	1.10165	0.985811	1.02515	1.03516	1.01435	1.13723	1.33248	2.14897	2.65107	2.40542	2.13294	1.73586	2.81035	2.17036	2.12232	2.52889	1.8375	1.73469	0.872666	2.50829	2.28739	1.78279	1.29875	1.24507	1.17139	1.21773	1.46006	1.17243	0.834872	1.04526	1.3449	1.14759
MIC_0295	pknA	serine/threonine protein kinase	0.712524	0.97312	0.86966	0.963171	0.968925	0.522018	0.71324	1.26692	0.768948	0.935177	0.725455	0.666297	0.807545	0.787424	0.754328	0.805886	0.545884	0.82466	1.10651	0.50789	0.80244	0.805648	0.661232	0.964864	1.12803	0.765822	0.711886	0.81291	1.04428	1.12138	1.01894	0.76106	0.729701
MIC_0296	Unknown	hypothetical protein	0.907167	0.933488	NaN	1.0082	0.844276	0.84277	1.13888	1.9327	0.67326	0.874995	0.718545	1.16101	0.973316	1.02519	0.543634	0.76251	0.714348	0.480831	1.03993	0.653499	0.855744	0.49038	0.759479	0.705716	1.04626	1.34245	0.813431	0.722535	1.12096	1.53689	1.15573	0.716246	0.745217
MIC_0298	Unknown	hypothetical protein	1.03667	1.33581	1.0473	1.06277	0.951729	1.14632	1.29258	1.00369	1.04423	0.89015	1.03637	0.855113	0.988844	1.03574	1.67691	1.65286	1.30779	1.257	1.36002	2.36529	1.15772	1.30834	1.54858	1.44546	1.35385	1.11443	0.896205	1.60383	1.47282	1.91097	2.02221	1.11783	1.24639
MIC_0299	Pentapep rep	pentapeptide repeat family protein	1.37107	1.10328	0.779909	1.51587	1.2246	0.796866	1.05008	1.08774	0.859999	0.939071	0.981163	0.821639	1.02986	0.831436	0.886294	0.89536	1.00217	1.03038	1.55834	1.72467	1.24759	1.59466	1.84122	1.35926	1.42549	1.81646	1.33481	1.6471	1.56192	1.69126	1.52393	1.55951	1.31481
MIC_0301	Unknown	hypothetical protein	1.24554	1.25725	1.08596	0.891473	1.04249	1.71433	3.46162	2.07436	1.46705	1.55681	1.37137	1.38119	0.86406	1.2355	0.750829	1.03638	0.97482	0.538268	1.30948	0.63566	0.728524	0.400423	0.473795	0.593074	1.30367	1.35101	0.546752	0.912479	1.17212	3.86335	1.10724	0.584253	0.872715
MIC_0303	Unknown	hypothetical protein	NaN	NaN	0.723362	NaN	1.44275	0.97836	0.655402	0.935378	0.568406	0.587426	0.546421	0.731188	0.707737	0.541117	0.58727	0.577435	0.697325	0.703755	0.599579	0.895972	0.753652	0.894688	0.731212	0.86737	1.08176	1.11176	0.676621	0.891839	1.06389	0.5395	0.8841	1.04811	0.911607
MIC_0304	TR-ase	transposase	1.00987	1.42533	NaN	NaN	1.1203	0.729481	0.60569	0.681308	0.536531	0.527802	0.467271	0.731893	0.787962	0.667088	0.650435	0.696153	0.581977	0.548556	0.459043	0.332084	0.558922	0.780485	0.704757	0.591514	0.738551	0.538224	0.861322	0.593866	0.517241	0.296683	0.449064	0.867304	0.749907
MIC_0306	TR-ase	unknown protein	0.774479	1.24514	0.864112	1.03189	0.949491	0.921169	0.567467	0.684718	0.519219	0.469868	0.440784	0.671386	0.694705	0.599228	0.63429	0.652413	0.496294	0.579093	0.42092	0.345636	0.51199	0.482939	0.628629	0.571815	0.571038	0.362944	0.668236	0.47664	0.526397	0.338649	0.427242	0.634229	0.578488
MIC_0307	Unknown	hypothetical protein	0.93137	0.993181	1.04658	1.02942	0.993817	1.45879	1.18684	1.46747	0.664338	0.812256	0.693478	0.913928	0.893687	0.934665	0.708437	0.730004	0.637929	0.644114	0.990503	0.779438	0.928126	0.990083	0.8539	1.31566	1.34877	1.1577	1.46976	1.11628	1.57542	1.28298	1.37534	1.82746	1.86594
MIC_0308	No Sim	no similarity	1.20971	1.0628	0.82507	1.25938	1.35369	1.28296	1.72176	1.62038	1.09256	1.3978	1.29024	1.33879	1.15471	1.39313	1.32385	1.23788	1.47375	1.40552	3.67547	NaN	2.17284	NaN	1.77928	NaN	NaN	NaN	NaN	NaN	3.35825	NaN	NaN	2.59149	3.04297
MIC_0309	Unknown	hypothetical protein	1.15718	1.06413	0.973656	0.923235	1.11136	1.30812	1.40954	1.26996	0.937346	1.07586	0.973995	0.93048	0.95383	0.921514	0.96071	1.01773	0.952032	0.892251	1.67522	1.55512	1.20729	1.42856	1.06861	1.74558	1.64324	1.62667	1.40117	1.65301	2.10817	2.91971	2.90813	1.67483	1.69514
MIC_0310	Unknown	hypothetical protein	0.713412	1.01069	0.935435	0.952518	0.954541	1.63073	1.08835	1.20057	0.853136	1.01748	0.881383	0.98438	1.01696	0.797062	0.902001	1.09685	0.926462	0.923788	1.55029	1.2948	1.06029	1.27669	0.915791	1.73539	1.43708	1.78322	1.38812	1.38975	2.26938	2.6255	2.5722	1.74472	1.60689
MIC_0313	CopG	Helix-turn-helix protein, CopG	1.21909	NaN	NaN	1.10595	0.840715	NaN	1.05738	0.980003	0.782495	0.81749	0.666926	0.972012	0.927324	0.83516	0.644654	0.568445	0.576579	0.560578	1.60947	NaN	0.89071	0.465422	0.520393	0.752349	1.00959	1.25903	0.609862	0.941297	1.09243	1.46612	0.584673	0.429582	0.660744
MIC_0314	Unknown	hypothetical protein	NaN	NaN	NaN	NaN	1.47203	NaN	0.876203	0.796968	0.610054	0.516298	0.475579	NaN	0.79529	1.02533	0.537899	0.462772	0.485603	0.891687	1.70405	0.809167	1.39998	1.49681	1.12	1.63528	1.42364	1.38366	NaN	NaN	1.84288	0.870291	0.672954	NaN	NaN
MIC_0315	Unknown	hypothetical protein	NaN	NaN	NaN	NaN	0.632892	NaN	NaN	NaN	1.33242	NaN	1.5355	NaN	NaN	NaN	NaN	NaN	NaN	NaN	NaN	NaN	1.39578	NaN	1.70091	NaN	NaN	NaN	NaN	NaN	NaN	NaN	NaN	1.32524	1.78
MIC_0316	ndbB1	type 2 NADH dehydrogenase	NaN	NaN	NaN	NaN	0.740961	NaN	0.9211	0.74604	1.93493	1.69585	1.88383	0.994148	1.25787	1.29229	1.56995	1.40078	1.10673	0.834583	1.0134	NaN	1.08025	1.1066	1.21829	0.823608	0.829849	NaN	0.686122	1.09116	0.832304	0.984575	0.991906	0.770759	0.990189
MIC_0317	Unknown	hypothetical protein	1.70373	1.09557	1.06679	0.870368	1.00882	0.465307	0.583559	0.580099	0.847981	0.731639	0.871741	0.707563	1.09007	0.838016	0.680176	0.695247	0.678103	0.755938	0.673971	0.777792	0.797531	1.06981	1.16598	0.628959	0.729825	0.691467	0.785099	1.04457	0.512854	0.495985	0.598983	1.08266	1.0387
MIC_0318	Ac Trf-ase	membrane bound O-acyl transferase	NaN	NaN	NaN	1.24613	0.856432	NaN	1.08695	1.42249	2.11922	2.28521	2.40102	0.862552	1.069	1.1612	2.13752	2.30688	1.76846	0.916889	NaN	NaN	0.952134	1.23192	0.889087	1.26347	NaN	NaN	1.59063	1.15109	1.8518	1.17793	NaN	1.37842	1.37521
MIC_0319	FkbM family	FkbM family methyltransferase	0.808985	0.86173	NaN	1.04168	0.979986	0.9037	1.38248	2.13245	1.47318	2.00924	1.71453	1.0515	0.805186	1.37521	1.54104	1.87192	1.32987	0.888274	2.40955	1.65886	1.58092	1.44263	1.10385	1.57376	1.74993	2.27394	1.64604	1.70591	1.57444	3.31471	2.56311	2.0388	2.17624
MIC_0320	Unknown	hypothetical protein	1.46779	1.10125	0.779831	1.13649	1.07401	NaN	1.68748	1.20065	1.64889	1.87972	1.67715	0.879736	1.20726	1.02637	1.1893	1.13005	1.08782	1.00154	0.883443	0.666773	0.711145	0.576999	0.883318	0.451621	0.60901	0.508928	0.413853	0.59844	0.737158	0.748673	0.61159	0.856748	0.597592
MIC_0321	galE	UDP-glucose 4-epimerase	0.745137	1.05941	0.964188	1.05808	0.978419	1.38276	0.966852	1.13834	1.35802	1.29418	1.35634	1.35787	1.39684	1.19687	1.38433	1.49061	1.3414	1.17101	1.04198	1.1428	0.90199	1.24318	1.2148	1.27555	1.03783	1.00397	1.32319	1.16023	1.20335	1.18641	1.21903	1.52205	1.35195
MIC_0322	Unknown	hypothetical protein	1.12562	0.992627	1.07449	1.05303	1.06144	0.886982	0.856636	1.30929	0.850491	0.81302	0.787396	0.390098	0.430658	0.448631	0.973302	0.891245	0.837504	2.33962	3.00821	3.14673	1.58423	1.30484	0.921724	4.0114	3.68353	3.79256	2.3374	2.34687	1.79992	1.93853	1.81484	0.983925	0.833818
MIC_0323	No Sim	no similarity	1.11888	1.87379	NaN	0.86464	1.25678	NaN	1.10092	2.81035	0.704381	0.820725	0.925965	0.457806	0.69133	0.561827	0.72628	0.890276	0.878456	2.41517	5.6781	4.40091	1.02788	1.24445	1.29123	4.60057	6.3528	5.50594	3.09101	2.97135	2.67012	3.62235	3.6449	1.36786	1.5121
MIC_0324	purN	phosphoribosylglycinamide formyltransferase	1.05868	1.20513	1.63815	0.972001	1.03386	0.846587	1.06126	1.82291	0.873712	0.985759	1.06977	0.637497	0.872266	0.80104	0.881848	0.915199	1.05721	2.52763	5.04741	4.20142	1.19314	1.7539	1.67954	4.09528	4.95489	5.95809	3.43957	3.62213	2.87456	3.63365	3.56618	1.79745	1.88476
MIC_0326	Unknown	hypothetical protein	1.41291	NaN	NaN	NaN	NaN	NaN	1.27088	1.53099	0.801671	0.960885	0.975617	0.802965	0.750653	0.984177	0.820875	0.945598	0.964364	0.861036	0.933936	0.956224	0.612955	0.707094	0.666684	0.999163	1.12605	1.71006	0.847879	0.943262	1.13822	1.2011	1.1977	1.09029	1.00706
MIC_0327	Unknown	hypothetical protein	NaN	NaN	NaN	0.941594	0.840009	NaN	1.25149	1.00952	1.28684	1.98704	2.04667	0.894019	1.03659	0.758368	1.38046	1.8986	1.41699	0.839571	NaN	NaN	0.914633	0.864905	0.801602	0.841283	NaN	NaN	0.798619	0.866603	1.46108	NaN	0.856162	1.07458	0.964781
MIC_0328	Unknown	hypothetical protein	1.70256	1.5083	1.83595	0.925119	0.910707	0.929806	1.04689	1.32094	1.28306	1.36095	1.35068	1.78021	1.14853	1.38511	0.722842	1.13196	1.55465	0.602287	1.25333	0.608921	NaN	NaN	NaN	0.447401	0.848114	1.31271	0.762327	0.611068	0.58967	1.41451	0.732027	0.386408	0.363721
MIC_0330	hemA	transfer RNA-Gln reductase	1.11798	1.04906	0.86178	0.963573	0.950989	1.02652	0.974731	1.37747	1.76781	1.9542	1.97924	1.72199	1.57945	1.56693	2.23241	2.31941	2.09976	2.1714	1.74212	1.98169	1.59615	1.66337	1.69473	1.72048	1.67747	1.63552	1.57443	1.31701	0.902175	0.945881	1.04076	1.12282	0.912576
MIC_0331	glpX	fructose-1,6-/sedoheptulose-1,7-bisphosphatase	0.984257	0.973998	1.34282	0.935486	1.25392	1.70738	1.92988	2.12111	2.53731	2.77988	NaN	3.26269	2.48202	2.59679	NaN	NaN	NaN	3.18618	0.669635	1.39391	1.28153	1.03384	1.41216	0.323121	0.217299	0.171439	0.452844	0.291927	0.338162	0.377407	0.425281	0.53524	0.413377
MIC_0332	Unknown	hypothetical protein	1.02358	1.1306	NaN	1.14176	1.0309	NaN	0.853444	1.10092	1.95319	2.29641	2.18136	1.04706	1.47881	1.2419	2.47326	2.78604	2.14041	1.49745	0.689013	1.04859	0.718859	0.844919	0.786509	0.72933	0.774977	0.631338	0.732668	0.753028	0.679949	0.608937	0.725917	1.05165	1.13243
MIC_0333	Unknown	hypothetical protein	1.13764	0.970814	0.702218	1.08167	1.19599	1.08895	1.40306	1.34651	2.62748	2.94217	2.57284	1.7299	1.74434	2.13673	2.96656	2.39431	2.01862	2.40689	0.790487	0.77915	0.739775	0.750308	0.733583	0.74143	0.642524	0.48932	0.798677	0.668169	0.689866	0.652527	0.652995	1.01933	0.942869
MIC_0334	Unknown	hypothetical protein	1.2354	1.1486	1.08035	1.01989	1.11039	1.01174	1.37972	1.05533	1.05561	1.03279	1.06331	1.25975	1.04164	1.22169	0.686743	0.722323	0.987371	0.893394	0.986241	0.503189	0.98131	0.502716	0.638559	0.504075	0.697397	0.898083	0.516542	0.730744	0.620718	0.995268	0.476424	0.460838	0.682966
MIC_0335	Unknown	hypothetical protein	1.09274	1.15357	1.31253	0.979152	1.04605	1.17263	1.37389	1.08701	1.22943	1.10332	1.12471	1.33513	1.05137	1.20195	0.728406	0.838078	1.1525	0.89301	1.07115	0.49918	0.977571	0.498555	0.655192	0.467106	0.772488	0.858253	0.495879	0.708917	0.557762	0.992696	0.441069	0.409607	0.674344
MIC_0336	Unknown	hypothetical protein	0.794741	0.847114	0.982892	1.11971	0.85145	0.367235	0.358948	0.694505	0.351775	0.50576	0.283308	0.631289	0.605701	0.510917	0.367986	0.555612	0.356972	0.357404	0.431246	0.33065	0.337873	0.394939	0.541999	0.609688	0.659645	0.5631	1.20509	0.645849	0.427402	0.517193	0.41734	1.0022	0.885232
MIC_0337	Unknown	hypothetical protein	0.756331	NaN	NaN	0.897541	0.935275	NaN	0.957721	0.928231	1.03738	1.13804	0.97113	1.24719	1.14914	1.29539	0.943185	0.9216	0.8752	0.80353	0.6151	0.700888	0.820765	0.60067	0.748411	0.582665	0.556524	0.55676	0.844014	0.736456	0.744864	0.712902	0.701816	0.834918	0.649525
MIC_0338	Plas maint syst	Plasmid stabilization system	2.05018	0.832017	1.1419	0.723719	0.815565	0.491839	1.10855	1.16598	1.02424	1.17937	0.979427	NaN	1.36123	1.46619	1.18766	1.14761	0.851307	1.01093	0.578643	0.959986	0.807641	0.55538	0.900565	0.829754	0.966277	0.53816	0.793589	0.749845	1.01383	0.756155	0.720012	NaN	NaN
MIC_0339	Unknown	hypothetical protein	1.10508	1.0906	1.10298	0.911783	0.952853	1.2584	1.28883	0.807438	0.975781	0.85004	0.990805	0.78629	0.792661	0.934996	0.914842	0.771199	1.0142	1.06254	0.874187	0.88732	0.864694	0.940891	0.839642	0.97895	1.02515	1.24356	0.786316	0.989673	1.62541	0.838133	1.0206	1.24676	1.23357
MIC_0340	RelE	Cytotoxic translational repressor of toxin-antitoxin (TA) system RelE	0.66459	1.78859	0.612387	1.05232	1.0301	0.960061	1.02026	0.72052	0.652628	0.559996	0.54338	0.682022	0.602476	0.603454	0.410557	0.420458	0.504189	0.476702	0.835417	0.358824	NaN	NaN	NaN	0.385215	0.523564	0.834429	0.406246	0.501957	0.509588	0.705369	0.383574	0.298394	0.319661
MIC_0341	Prev-host-death	Prevent-host-death protein	1.24593	1.24485	1.03226	0.989495	1.16154	0.455657	0.768217	0.665955	0.544812	0.506555	0.492101	0.773547	0.712381	0.662935	0.419074	0.474185	0.521859	0.538901	0.749889	0.535539	0.661173	0.433267	0.583319	0.603872	0.685658	0.881626	0.60935	0.655273	0.609513	0.658272	0.501424	0.527669	0.572302
MIC_0342	NB-ARC	apoptotic protease-activating factor 1 like	0.994619	0.9304	0.97206	1.01859	1.0167	0.50594	0.500915	0.871202	0.323486	0.424359	0.378415	0.570617	0.616602	0.523857	0.355633	0.43381	0.327819	0.339058	0.397196	0.314379	0.340669	0.473857	0.41863	0.599299	0.57079	0.46638	0.811056	0.630972	0.595719	0.545091	0.525348	1.05782	0.989581
MIC_0344	Unknown	hypothetical protein	NaN	NaN	NaN	1.02783	1.14631	NaN	1.22728	NaN	1.11435	NaN	NaN	0.722362	1.04175	1.079	1.02898	NaN	1.05068	NaN	NaN	NaN	1.36122	1.20465	1.34489	2.04592	NaN	NaN	1.81288	1.9621	NaN	NaN	NaN	0.978176	0.878313
MIC_0347	Unknown	hypothetical protein	1.62351	1.78318	1.22311	0.919657	0.849814	0.664049	1.00902	0.86982	0.748363	0.765693	0.857325	0.693604	0.819398	0.933791	0.848606	0.778898	0.773516	1.03084	1.30642	1.1934	0.805693	1.03458	0.989929	1.17728	1.41872	1.49789	0.904465	1.09494	1.06615	0.856881	1.08332	1.20205	1.00078
MIC_0348	pdxH	pyridoxamine 5'-phosphate oxidase	0.832143	0.92036	1.05765	0.991737	1.23843	0.655421	0.635783	0.880414	0.669689	0.8775	0.779117	1.10996	1.25134	0.954401	0.841144	1.06657	0.913182	1.75884	1.18999	0.851897	0.957893	1.23862	1.23487	1.56485	1.45094	1.22157	1.52243	1.24499	1.12308	0.787468	1.02739	1.22339	1.3636
MIC_0349	ScpA	segregation and condensation protein A	0.826759	0.933433	0.85069	1.03516	0.940153	0.549759	0.631993	0.807203	0.612353	0.643013	0.659325	0.640486	0.594317	0.558201	1.01067	1.0699	1.13986	1.37358	1.26471	1.63822	1.29752	1.53368	1.60431	1.65309	1.50373	1.65438	1.39861	1.52696	1.09775	1.26405	1.3705	1.4052	1.3392
MIC_0351	No Sim	no similarity	NaN	NaN	NaN	0.979375	0.934964	NaN	0.796524	1.05349	0.694975	0.574462	0.61479	0.636206	0.975585	0.88194	0.749261	0.673181	0.461139	0.609846	NaN	NaN	0.620039	0.781732	0.760537	1.22265	1.65296	NaN	0.791828	0.984492	1.5034	1.13833	1.3192	0.986768	1.01652
MIC_0352	Unknown	hypothetical protein	0.779743	1.1149	0.84208	0.945903	1.04769	0.70657	0.553935	1.54904	1.0554	1.21468	1.07735	1.21671	0.945291	1.09297	1.18067	1.38571	1.08283	1.43985	1.56796	0.971986	1.40921	1.79156	1.48571	2.10972	2.19351	1.58681	2.05894	1.57855	1.30855	1.01844	1.32577	1.64985	1.92529
MIC_0353	recQ	ATP-dependent DNA helicase RecQ	1.53835	0.639242	NaN	1.32199	1.12941	NaN	1.50368	1.96504	3.29763	4.42771	4.11376	1.57225	2.04176	2.26459	3.97371	3.90411	3.54488	4.65883	2.02591	NaN	1.75435	1.98308	1.69832	1.58995	1.3237	1.703	1.4516	1.39447	1.82867	1.55744	2.14516	1.00847	0.984867
MIC_0354	Unknown	hypothetical protein	NaN	NaN	NaN	1.3674	1.04948	NaN	0.902201	1.97414	0.945072	1.13301	1.20367	0.967084	1.28611	0.918477	1.1291	1.52488	1.39058	1.08031	1.01631	NaN	1.17113	1.32909	1.37202	1.05566	1.22607	NaN	1.25886	0.967397	1.05887	1.31607	1.39691	1.23596	1.06593
MIC_0355	int	apolipoprotein N-acyltransferase	0.773178	1.03591	0.952486	0.966993	0.957287	1.03353	0.753798	0.845438	0.844013	0.845099	0.850277	0.883594	0.83199	0.896797	1.107	1.16163	1.07078	1.20594	0.610102	0.988319	0.873103	0.890278	0.825554	0.878661	0.713535	0.670286	0.870927	0.717132	0.843943	0.624814	0.797743	0.915508	0.924194
MIC_0356	GAF	putative GAF sensor protein	1.198	NaN	NaN	1.42875	0.904513	NaN	1.30164	1.38866	1.06336	1.36306	1.23092	0.898563	0.909591	1.03669	0.975365	0.928731	0.711291	0.61029	0.931405	0.614958	0.934959	0.907806	1.01575	1.16407	1.69392	1.19426	0.887985	0.971767	1.4	1.44644	1.39274	1.42109	1.37753
MIC_0357	Unknown	hypothetical protein	1.03171	NaN	NaN	1.06896	1.01478	NaN	1.03787	1.82708	1.1295	1.5273	1.01356	1.14397	1.00642	1.06399	1.65522	1.4428	0.9757	1.36827	1.54381	0.776787	1.10445	1.57422	1.24816	1.74076	1.90156	1.26887	1.90559	1.43232	1.49104	1.27911	1.48355	2.04576	2.12524
MIC_0358	Gly Trase	glycosyl transferase group 1	1.47787	1.1734	1.08646	NaN	1.82279	0.90808	0.901417	1.04242	1.04726	1.09407	0.979838	0.711387	1.01034	0.772616	1.07805	1.119	0.937668	0.754029	0.223673	0.252915	0.466312	0.624653	0.706229	0.942368	0.321994	0.284221	1.04498	1.0428	0.774842	0.849526	0.732843	0.789876	0.759532
MIC_0359	Unknown	hypothetical protein	1.20427	1.12404	0.905967	0.931428	1.01352	1.49755	1.48034	1.45105	1.48259	1.41605	1.33346	1.30216	1.25396	1.38952	1.42587	1.31595	1.34276	1.37143	1.87319	1.35448	1.6074	1.4273	1.50633	1.63608	1.90636	1.64726	1.2566	1.38795	1.73058	1.75156	1.69134	1.78904	1.49955
MIC_0360	Unknown	hypothetical protein	1.23089	0.827157	0.806577	0.91002	1.12098	1.61159	2.24511	1.37329	1.57506	1.27514	1.60456	1.04157	0.902293	1.26798	1.35965	1.16825	1.50502	1.16276	1.8173	1.84417	1.41235	0.994059	1.1069	1.08977	1.33239	1.88195	0.778127	1.08619	1.42374	2.25603	1.8821	1.02711	0.925309
MIC_0361	Unknown	hypothetical protein	1.40948	0.866978	1.02737	0.934302	1.03646	2.07717	3.65307	1.55727	1.29903	1.24883	1.36424	1.10083	1.21535	1.30311	0.920447	1.0183	1.15453	0.845137	1.86399	1.56218	1.01015	0.756441	0.787408	0.632143	1.16231	1.72165	0.785581	0.903796	1.28758	3.04936	1.72902	0.667498	0.863211
MIC_0363	hemL	glutamate-1-semialdehyde aminomutase	0.84323	1.16567	0.973855	0.900216	1.10705	1.43006	1.19051	1.17103	1.32279	1.25112	1.43074	1.31598	1.41699	1.18624	1.42627	1.36563	1.31923	1.25827	1.07784	1.0146	1.0943	1.2649	1.13812	1.07496	1.07023	1.12687	1.01002	1.03182	1.22186	1.2218	1.54979	1.47631	1.4347
MIC_0365	TR-ase	transposase	0.96391	1.20353	1.01396	0.815087	1.07674	1.84142	2.12489	0.993588	1.82623	1.44359	1.47422	1.86738	1.32613	1.72036	0.951909	0.938579	1.25423	0.57787	0.793069	0.532531	NaN	NaN	NaN	0.390102	0.376203	0.827032	0.505811	0.725513	0.521445	1.07439	0.343701	0.244934	0.434039
MIC_0366	dnaN	DNA polymerase III beta subunit	1.37219	0.800594	1.51956	0.974827	1.02931	0.69896	0.976328	1.1245	1.14059	1.26517	1.23621	1.04684	0.836503	0.839842	1.18548	1.30095	1.08167	0.863743	1.3215	0.805034	1.19855	1.72821	1.18804	1.11695	1.43936	1.50024	1.42006	1.41593	0.916546	1.09884	1.18087	1.6869	2.03223
MIC_0367	mcyJ	McyJ protein	0.872948	NaN	NaN	1.08493	0.985155	NaN	1.55472	1.58821	2.81909	2.72824	3.09661	2.00298	1.69325	1.69111	3.56626	3.40539	4.34714	3.64684	2.78538	2.5168	1.93495	2.20276	2.17407	3.01852	2.77398	3.10843	2.06862	1.91356	1.37346	1.3128	1.81089	1.22028	1.39718
MIC_0368	mcyI	McyI protein	1.17669	0.757958	NaN	1.11316	1.17508	NaN	1.6847	1.38256	2.76498	2.49154	2.96272	1.3267	1.41003	1.46883	3.10751	2.70394	3.45493	3.43485	2.29983	2.34724	1.88593	1.67533	1.95075	1.96312	2.14581	2.82236	1.20051	1.27962	1.07567	1.04604	1.14553	0.758845	0.740073
MIC_0369	mcyH	Non-ribosomal peptide synthetase modules and related proteins	0.558791	NaN	NaN	0.957001	0.878512	NaN	1.12852	1.42637	2.00047	2.10959	2.13503	1.32687	1.20646	1.38341	2.53859	2.46183	2.81138	3.04882	2.08841	2.21333	1.86803	1.74386	2.15328	2.89277	2.58106	2.38879	1.60516	1.61424	0.853788	1.07616	1.06402	0.782308	0.778052
MIC_0370	mcyG	McyG protein	0.60722	0.955444	NaN	1.02779	1.11791	NaN	1.03262	0.888763	1.89555	1.98573	2.08377	1.681	1.21633	1.49469	2.68957	2.38779	3.03227	4.0109	1.67861	1.78625	1.45613	1.53472	1.76736	2.59088	1.89211	2.40842	1.48339	1.24943	0.948533	0.740502	0.731014	0.725769	0.603379
MIC_0371	mcyF	McyF protein	NaN	NaN	NaN	1.01855	1.15478	NaN	1.71816	1.20174	2.4057	2.30374	3.18279	0.979244	0.839754	1.03932	2.47346	2.22386	3.58687	7.22531	3.54685	3.33419	2.5691	1.47565	2.53913	5.09409	4.81152	NaN	1.68974	1.81818	1.17954	1.28292	1.21774	0.434516	0.497549
MIC_0372	mcyE	McyE protein	0.939843	1.46327	0.751129	0.67398	1.05747	1.23188	1.16817	0.968612	2.30779	2.53291	3.30187	1.15154	0.870818	1.20885	2.69019	2.29415	4.08262	7.39541	1.0027	0.613654	2.93628	1.77169	2.69036	6.00593	3.87102	1.81055	2.46089	2.05991	1.71356	1.17847	1.53919	0.585369	0.677763
MIC_0373	mcyD	McyD protein	NaN	NaN	NaN	0.933131	1.04599	NaN	0.982151	0.452584	2.12465	1.82872	2.62307	0.79037	0.706499	0.870759	1.59519	1.62464	2.43855	4.98907	1.26699	NaN	2.03361	1.44034	2.08647	3.90795	1.63273	NaN	1.33119	1.63458	1.42828	0.889232	0.745115	0.688285	0.677586
MIC_0374	mcyA	McyA protein	0.97636	1.65411	0.749377	0.799891	1.06985	1.09341	0.888087	0.817173	1.62912	1.85157	2.2047	1.89139	1.22765	1.99046	1.7074	1.86663	2.72977	4.64736	2.79707	4.02667	2.30471	2.82108	1.92754	2.7291	2.88998	2.48217	1.98233	2.04727	0.80376	0.874936	1.05893	0.99447	1.00976
MIC_0375	mcyB	McyB protein	1.37942	1.51734	NaN	1.25238	0.927644	NaN	0.891547	0.620374	2.03576	2.07377	2.77871	1.65762	1.22788	1.92453	1.8317	1.61391	2.72418	4.45445	1.42812	3.50312	1.68721	1.40175	1.7615	3.13972	2.65025	3.24331	1.47486	1.63666	0.839063	0.671741	0.930424	0.720118	0.607111
MIC_0377	mcyC	McyC protein	NaN	0.704572	NaN	1.06036	0.96082	NaN	0.94015	0.792968	1.68245	2.54102	2.97887	1.00547	0.910639	1.1293	2.00625	2.27624	3.38234	5.53614	2.25786	NaN	3.06461	2.26234	4.07776	4.9131	2.99084	NaN	2.76992	2.60711	1.05792	0.994228	1.68378	1.07173	1.02603
MIC_0378	TR-ase	transposase	1.17972	1.59519	0.950271	1.05638	1.04346	1.05712	1.17919	0.976226	1.5053	1.42572	1.64038	1.11847	1.23709	1.2423	1.80709	1.79812	2.19113	3.10378	1.58035	2.0792	1.50783	1.55566	1.1634	1.45839	3.09117	3.38309	1.05592	1.17973	1.13143	1.30822	3.37725	0.798935	0.76304
MIC_0380	TR-ase	transposase	0.844786	1.34871	NaN	1.01573	1.07625	1.3307	1.74883	1.99595	0.889299	0.884465	1.13054	1.4034	1.33868	1.46137	0.735959	0.74757	0.810886	0.855071	2.01809	1.42451	1.35175	1.33171	0.998603	1.99704	7.70079	10.5636	1.50236	2.19976	2.00286	3.02805	7.46013	1.09096	1.40022
MIC_0381	TR-ase	transposase	0.905291	0.982148	NaN	1.10126	1.03232	1.498	2.55089	1.91486	0.989114	1.14307	1.09272	1.47204	1.55595	1.5756	0.688193	0.838907	0.872331	0.807232	1.72899	1.231	1.13087	0.962497	1.07944	1.37752	6.51557	10.3649	1.26409	2.13201	1.33548	3.81272	4.39821	0.729906	1.10473
MIC_0382	TR-ase	transposase	1.15505	1.19921	0.979645	0.985481	0.934446	2.20935	1.42815	1.35209	1.0267	1.12252	0.925493	1.00213	0.710018	1.00113	0.811155	0.984964	0.920197	1.20715	1.79961	1.38628	1.21447	0.999548	0.825478	1.63485	1.8197	2.58348	1.32356	1.8678	1.42728	1.7094	1.28359	0.640112	0.731247
MIC_0383	TR-ase	transposase	0.874363	1.11192	1.13174	0.961699	1.1227	0.979876	1.51382	0.885828	0.772626	0.765318	0.75116	0.813967	0.942347	0.852362	0.672748	0.55702	0.743944	0.703831	1.91473	1.02599	0.726528	0.715932	0.646346	8.03246	51.6383	45.2929	NaN	NaN	3.15792	9.64661	34.0332	1.30761	2.29818
MIC_0384	TR-ase	transposase	1.31837	0.829936	1.40961	0.935362	1.06033	1.04269	1.10908	0.549638	0.776959	0.51433	0.678463	0.752803	0.860068	0.738084	0.620931	0.542816	0.684578	0.54303	1.45771	1.0704	0.710932	0.737803	0.714894	4.56735	22.3695	41.4	NaN	NaN	3.01501	10.0674	34.2658	1.04939	1.67441
MIC_0385	No Sim	no similarity	NaN	NaN	NaN	1.05836	0.849462	NaN	1.38327	0.633727	1.26567	1.28154	2.17798	0.79374	1.00166	1.11963	1.16381	1.20121	1.97591	1.26229	4.37831	NaN	1.04291	0.93299	1.15414	17.6076	66.1295	NaN	NaN	NaN	1.58292	4.25379	7.35625	1.01	1.24057
MIC_0386	No Sim	no similarity	NaN	0.76078	NaN	1.13223	1.04312	NaN	1.20956	0.412739	1.23146	0.815601	1.1849	0.780195	1.01554	0.983509	0.849021	0.742436	1.28129	0.846334	1.90042	1.25487	0.750449	0.809741	0.9193	5.18052	13.1823	40.584	NaN	NaN	0.569717	1.44089	1.75793	0.873851	0.852833
MIC_0387	Unknown	hypothetical protein	1.09989	1.26959	1.0188	0.856072	0.92744	0.983228	1.02899	0.389314	0.610903	0.507235	0.548515	0.58537	0.612472	0.685329	0.418424	0.504318	0.523979	0.412387	0.930102	1.04576	1.14514	0.724317	0.949605	0.772362	2.20256	2.49296	0.955449	1.4792	0.373079	0.647175	0.28094	0.377567	0.494268
MIC_0388	glmM	phosphoglucosamine mutase	0.833693	1.04534	1.07879	1.01113	0.982488	0.620965	0.624035	0.767334	1.28882	1.30763	1.20877	0.851137	1.11979	0.635342	1.67286	1.89599	1.3711	0.9888	1.66864	1.92556	1.22064	1.65836	2.32167	1.16678	1.29215	1.10546	1.5164	1.45075	0.818063	0.907007	1.23792	1.0738	1.20425
MIC_0389	Unknown	hypothetical protein	0.77672	0.610467	NaN	1.17506	1.09304	0.98597	1.75327	0.99973	2.47975	2.02689	2.50371	1.43879	1.86836	1.60237	2.84571	2.64544	2.71409	1.50894	1.51962	2.72482	1.56681	1.62305	2.18807	0.950616	1.04705	0.993088	1.04996	1.32186	1.18498	1.70864	2.56069	1.11574	1.08827
MIC_0390	Gly Trase	glycosyl transferase family 2	0.838425	1.45425	0.799319	1.10264	0.967848	1.00074	1.05576	1.26755	1.68897	1.37581	1.58244	1.23073	1.6012	1.29385	1.78378	1.80436	1.57907	1.08983	1.01974	1.50916	0.867677	1.17406	1.40787	0.944149	0.783591	0.742039	0.943662	0.909806	0.982591	0.974052	1.08152	1.11706	1.11651
MIC_0391	Gly-trans	glycosyl transferase group 1	NaN	NaN	NaN	1.38079	1.17194	NaN	1.21392	0.457383	1.85072	0.998208	1.11767	0.792496	1.08875	1.06395	1.54141	1.08237	1.23198	0.561285	0.652087	1.20781	1.02604	1.27279	1.09326	0.673666	0.67365	NaN	0.73453	0.987857	0.734274	0.814693	0.796446	1.05318	1.00829
MIC_0392	rpoE	RNA polymerase ECF-type (group 3) sigma-E factor	1.24247	0.914491	1.0772	0.957482	1.08348	0.711517	0.922812	0.709203	0.484265	0.483778	0.491669	0.417085	0.412052	0.400319	0.537816	0.539777	0.612138	0.671852	0.653371	0.659762	0.608508	0.743559	0.737693	0.528245	0.560303	0.632539	0.539096	0.533449	0.653346	0.803028	0.703559	0.805831	0.802924
MIC_0393	Unknown	hypothetical protein	0.937292	0.811454	1.08643	0.884036	1.03876	0.943684	1.11125	0.728078	0.513027	0.499162	0.548762	0.344542	0.392295	0.331511	0.576371	0.598671	0.694598	0.607654	0.663426	0.772944	0.553012	0.680331	0.611409	0.439949	0.483563	0.645191	0.494915	0.501403	0.639076	0.964652	0.7788	0.807307	0.743675
MIC_0394	Unknown	hypothetical protein	0.894716	1.02307	0.99191	1.00951	1.03173	1.1867	1.75259	0.797151	0.615668	0.579984	0.643277	0.385918	0.405535	0.372499	0.628415	0.711269	0.817469	0.558074	0.861519	1.02464	0.612217	0.695934	0.682345	0.376408	0.537988	0.759055	0.569182	0.532395	0.743039	1.45071	0.970486	0.760263	0.759948
MIC_0395	sqdB	sulfolipid biosynthesis protein	1.19826	1.08995	1.06068	0.977872	1.10688	1.71307	1.83833	1.91626	3.19293	3.32187	3.2193	2.26803	2.29872	2.88047	3.10941	2.83656	2.57582	2.40055	1.19079	1.06542	0.869171	0.899961	0.904009	0.781693	0.693587	0.834874	0.918117	0.632312	0.843743	1.15851	1.0352	0.943992	0.90239
MIC_0396	Deacetylase	polysaccharide deacetylase family protein	NaN	NaN	NaN	NaN	1.35175	NaN	0.852977	1.11869	1.42147	1.37	1.39952	1.68072	1.8767	1.60312	1.71779	1.58787	1.697	0.941179	1.29544	1.65209	1.11973	1.33078	1.13341	0.84155	1.07792	0.915211	0.941067	0.619466	0.901607	1.02827	1.31262	0.986965	1.06383
MIC_0397	gloB	probable hydroxyacylglutathione hydrolase	0.951325	1.16382	1.13338	1.05373	0.977983	0.936566	0.801294	1.37937	1.29571	1.50681	1.25257	0.978075	1.00857	0.874506	1.28377	1.50922	1.25894	1.87906	1.28621	0.92757	1.66934	1.98896	1.70446	1.35545	2.01353	1.42095	1.40792	1.24687	1.14801	0.893467	1.16708	1.08706	1.30308
MIC_0398	TR-ase	transposase	0.509626	1.66994	1.05398	1.02735	1.06077	1.06934	1.4929	1.333	1.69041	1.6382	1.7543	1.71245	1.3045	1.68183	1.0944	1.17159	1.21049	1.22496	1.69932	0.920107	1.37537	0.971521	1.10403	0.933888	1.10729	1.05744	0.9774	1.2084	0.768305	1.52968	0.809338	0.751415	1.12452
MIC_0400	TR-ase	transposase	1.33903	1.957	1.11081	0.926528	0.921281	1.58238	1.17277	1.44992	1.00957	1.04907	0.957962	0.915892	0.673682	1.02703	0.953591	0.970683	0.881331	1.21051	1.80641	1.47878	1.42105	1.11522	0.852757	1.80599	2.14428	2.09814	1.32574	1.64299	1.49946	1.70936	1.40249	0.594553	0.739958
MIC_0401	TR-ase	transposase	NaN	NaN	NaN	1.56257	1.22347	NaN	1.11751	0.93876	1.1906	1.41813	1.80725	0.708932	0.817444	0.778397	1.05104	1.38283	NaN	1.07044	0.528609	NaN	0.813472	0.821685	0.998978	0.729087	0.774436	NaN	0.657943	1.05474	0.720869	0.762101	0.742672	1.1703	0.813193
MIC_0402	Unknown	hypothetical protein	NaN	NaN	NaN	1.16231	1.24259	NaN	1.86888	1.38471	1.13935	0.98992	0.807137	0.850563	0.891973	1.00826	0.77206	0.811831	0.768201	0.691239	NaN	NaN	0.790329	0.677754	0.665287	0.704532	NaN	NaN	0.538397	0.924461	0.934247	1.25854	0.896302	0.756948	0.68487
MIC_0403	Unknown	hypothetical protein	0.821942	1.43585	0.980556	1.07838	1.11369	0.782398	0.804217	1.63908	0.519964	0.768766	0.593377	1.08237	1.11841	0.85271	0.596112	0.585456	0.591819	0.79185	0.987164	0.572144	0.805127	1.10237	0.898753	1.05122	1.31936	0.861361	1.17201	1.026	0.942523	0.689907	0.872694	1.3848	1.59126
MIC_0404	Unknown	hypothetical protein	0.941691	1.4246	1.1635	0.84347	1.04618	1.03332	1.59209	2.09895	1.21134	1.25612	1.24005	1.10789	0.846512	1.03036	1.44564	1.34159	1.46772	0.976836	1.04483	1.21148	0.945994	0.886542	0.875412	1.52334	1.52597	1.44242	1.00556	0.896946	1.74036	1.11594	1.59461	1.53727	1.40973
MIC_0406	Unknown	hypothetical protein	0.776835	0.988628	0.97165	0.801095	0.81737	1.15423	0.748076	1.70772	0.872856	0.993914	0.752321	1.55218	1.63992	1.13447	0.706074	0.985775	0.677828	0.978245	0.758063	0.385138	0.828846	0.80193	0.833623	0.947943	1.04665	0.842371	1.22819	0.750612	1.13016	0.721024	0.874773	1.06463	1.63646
MIC_0407	TR-ase	transposase	0.969447	0.844005	0.965808	1.02393	1.07513	1.75856	2.03063	1.12674	1.65009	1.42452	1.42273	1.7989	1.50228	1.42302	1.0677	1.00269	1.22035	0.66254	0.90357	0.762746	1.12274	0.608602	0.71139	0.479967	0.51889	0.849789	0.637297	0.735669	0.56711	1.12808	0.451922	0.310562	0.53575
MIC_0409	No Sim	no similarity	0.943112	1.36135	NaN	0.921008	0.96307	NaN	1.41495	1.07916	1.30466	1.21438	1.31882	1.11157	1.54571	1.35785	1.37439	1.38029	1.20844	0.909801	0.574285	1.20135	0.787399	0.869554	0.949758	0.97319	0.732911	0.607777	0.92349	0.83579	1.03059	1.00894	0.91515	0.906904	0.866254
MIC_0410	rnc	ribonuclease III	1.07408	0.822079	1.1084	1.08597	1.07505	0.903468	0.901313	1.74063	0.836213	1.0787	1.05514	1.36338	1.33722	1.23871	0.853879	1.10779	1.00384	1.00793	1.13966	1.33652	1.17628	1.48758	1.22266	1.30072	1.264	1.35367	1.51946	1.29861	1.67955	1.54117	2.0195	1.71037	1.61474
MIC_0411	Unknown	hypothetical protein	1.18947	0.756619	1.17952	0.961311	1.13342	0.574338	0.584205	0.724056	0.737318	0.761597	0.740111	1.82882	2.26719	1.38553	0.929792	0.765759	1.0073	0.834509	0.383865	0.392621	1.29993	1.04003	1.63641	0.453949	0.383664	0.336987	0.83771	0.649158	0.274361	0.231795	0.20416	0.884135	0.748488
MIC_0412	sbpA	sulfate transport system substrate-binding protein	1.11351	0.720244	0.542894	1.03066	0.936247	NaN	0.485591	0.403601	1.22153	2.18478	1.8047	NaN	NaN	NaN	1.25754	2.68232	3.03187	0.184062	0.603572	1.38745	NaN	NaN	NaN	0.0800491	0.302316	0.307315	0.741857	0.6369	0.0209179	0.242066	0.195497	2.25074	1.4664
MIC_0413	Unknown	hypothetical protein	1.30511	0.990731	1.02954	0.940356	1.03257	0.0462691	0.408379	0.511856	0.301044	0.349067	0.229509	NaN	NaN	NaN	0.379899	0.520069	0.741882	0.0717776	0.100065	0.16133	NaN	NaN	NaN	0.0334137	0.0871846	0.105133	0.103645	0.0618182	0.00906891	0.0459749	0.0569184	0.0700434	0.0544876
MIC_0414	cysT	sulfate transport system permease protein	1.32341	0.866519	1.90215	0.958282	1.03622	NaN	0.396816	0.401847	0.273724	0.412547	0.318688	NaN	NaN	NaN	0.298466	0.435047	0.950991	0.124188	0.185272	0.284318	NaN	NaN	NaN	0.084031	0.234208	0.311777	0.201053	0.145332	0.0338251	0.0963223	0.141853	0.202193	0.124239
MIC_0415	cysW	sulfate transport system permease protein	1.25568	1.04975	NaN	1.02108	0.974772	NaN	0.60863	0.469346	0.547685	0.569212	0.520344	0.73131	0.320298	0.664664	0.426739	0.491292	0.693799	0.378792	0.270117	NaN	0.327362	0.216455	0.155463	0.268804	0.356975	NaN	0.252877	0.238101	0.106637	0.175063	0.27651	0.257721	0.173883
MIC_0416	cysA	sulfate transport system ATP-binding protein	0.634917	1.03193	1.45656	0.813927	1.0169	1.26365	0.370735	0.522532	0.571881	0.48039	0.540312	0.437477	0.327365	0.415527	0.515115	0.512118	0.556344	0.600368	0.33246	0.491912	0.22953	0.19875	0.170046	0.595317	0.443465	0.54601	0.276316	0.219694	0.501336	0.189656	0.340827	0.165337	0.104756
MIC_0417	Ion chan	mechanosensitive ion channel family protein	NaN	NaN	NaN	NaN	1.42856	NaN	2.28801	1.41298	2.44344	2.81406	3.04902	2.47523	2.26555	2.68514	2.08166	1.67222	2.30408	2.14114	NaN	NaN	1.90056	1.98277	1.42733	1.00527	NaN	NaN	1.17577	1.74619	0.88684	1.95644	1.64814	1.01337	1.12182
MIC_0418	Unknown	hypothetical protein	NaN	NaN	NaN	1.28684	0.643229	NaN	1.20331	NaN	2.13755	2.3518	2.39339	1.95804	2.44564	1.97797	2.22837	2.20505	1.85628	1.81754	1.751	NaN	1.71662	2.24184	1.75829	1.61036	1.51169	NaN	1.61245	1.75704	2.23807	2.01775	NaN	1.36714	1.92648
MIC_0419	gadB	glutamate decarboxylase	0.760636	0.801579	1.12328	1.03795	0.9148	1.3645	0.95653	1.32766	1.13196	1.23835	1.24361	1.13637	1.0672	1.22985	1.19308	1.42007	1.16764	1.32957	1.27875	1.49609	1.24002	1.52534	1.09144	1.41839	1.3151	1.2508	1.34131	1.18418	1.42685	1.40798	1.56776	1.14467	1.28298
MIC_0420	Unknown	hypothetical protein	0.900876	0.833504	NaN	1.02451	1.10773	NaN	1.48833	0.788337	1.1249	0.894966	1.18029	0.9477	0.997095	0.880363	1.13614	1.12351	1.24736	0.870681	1.17259	2.01213	1.20373	1.08199	1.17775	1.21954	1.10998	1.02964	0.764023	1.13485	1.35615	1.58635	1.56828	1.16813	0.822861
MIC_0421	No Sim	no similarity	0.511602	0.882987	NaN	1.09507	1.1968	0.878336	1.2716	0.895885	0.98994	0.862374	0.888513	1.16941	1.07949	1.01413	0.961498	0.949897	1.04441	0.84964	1.04408	1.42877	1.19374	1.26138	1.10985	1.13344	1.15336	1.18899	1.01858	1.18884	1.57906	1.60248	1.86524	1.29479	1.38398
MIC_0422	TR-ase	transposase	0.964584	1.42463	0.950073	0.971531	1.01075	1.38099	1.54879	1.46275	1.72938	1.79885	1.72215	1.80732	1.23572	1.54725	1.20589	1.15776	1.28031	1.23279	1.72165	1.03307	1.373	0.887514	1.14489	0.968898	1.04467	1.11827	1.11914	1.15279	0.90133	1.44418	0.660579	0.724592	0.946516
MIC_0423	No Sim	no similarity	NaN	NaN	NaN	NaN	NaN	NaN	NaN	NaN	NaN	NaN	NaN	NaN	NaN	NaN	NaN	NaN	NaN	NaN	NaN	NaN	NaN	NaN	NaN	NaN	NaN	NaN	NaN	NaN	NaN	NaN	NaN	NaN	NaN
MIC_0424	Unknown	hypothetical protein	2.8658	1.05705	1.00083	NaN	1.1238	0.55321	1.10998	0.768697	0.597949	0.520731	0.718516	0.621616	0.87359	0.783872	0.680159	0.559602	0.651701	0.786784	0.619163	0.701448	0.674134	0.862974	0.809788	0.7672	0.876373	0.764801	0.64425	0.927655	0.5364	0.643643	0.700776	1.18606	0.837508
MIC_0425	Unknown	hypothetical protein	0.765655	NaN	NaN	0.871495	1.01061	NaN	0.97509	1.22971	0.755166	0.870724	0.818901	0.681158	0.803467	0.812278	0.830304	0.871189	0.705927	0.905208	NaN	NaN	0.721623	0.690563	0.939773	0.92639	NaN	0.650076	0.727042	1.11003	0.800627	0.753211	0.660502	NaN	NaN
MIC_0426	Unknown	hypothetical protein	NaN	NaN	NaN	0.990754	1.40051	NaN	0.798988	1.22298	0.850769	1.02401	0.740456	0.723254	0.885827	1.10207	0.914712	0.891673	0.765022	0.870348	0.658964	NaN	0.759312	0.818387	0.893005	1.02198	0.797069	NaN	1.01717	0.945004	0.806955	0.857327	0.828671	1.11877	0.851201
MIC_0427	No Sim	no similarity	NaN	NaN	NaN	NaN	NaN	NaN	NaN	NaN	NaN	NaN	NaN	NaN	NaN	NaN	NaN	NaN	NaN	NaN	NaN	NaN	NaN	NaN	NaN	NaN	NaN	NaN	NaN	NaN	NaN	NaN	NaN	NaN	NaN
MIC_0428	Unknown	hypothetical protein	0.943308	1.35291	0.894063	0.931829	0.81904	0.593042	0.532268	0.930245	0.542179	0.63393	0.577032	0.778851	0.716748	0.628088	0.624411	0.73442	0.734227	1.36862	1.87858	1.72524	1.38144	1.54928	1.4975	3.37778	2.87766	3.34669	2.44589	2.21462	1.2156	0.886055	0.988792	1.19749	0.99428
MIC_0430	Unknown	hypothetical protein	1.02283	1.30311	1.11773	1.09712	1.04093	0.946825	0.775191	1.53325	0.715041	0.838017	0.711659	1.4092	0.993241	1.26376	0.565362	0.744594	0.779281	0.804436	1.14837	0.730516	0.830374	0.622204	0.755732	0.805939	0.99702	0.881957	0.899298	0.58666	1.07165	1.10964	1.07959	0.747788	0.678903
MIC_0431	Unknown	hypothetical protein	NaN	NaN	NaN	NaN	1.09786	NaN	0.887725	1.28308	1.53211	1.21648	1.15784	NaN	1.7822	1.26769	1.40927	0.985319	1.03656	1.42704	NaN	NaN	1.53701	1.78368	2.65749	1.64084	NaN	NaN	1.44125	1.45563	1.08644	0.719133	0.793583	1.50217	1.69241
MIC_0432	Unknown	hypothetical protein	1.33464	0.899965	1.67755	1.07246	1.00667	0.735691	0.673436	0.926529	1.02814	0.864416	0.857525	1.16208	1.17971	0.94427	0.943282	0.669251	0.893815	1.21826	1.33354	0.559856	1.16716	1.33172	1.47375	0.874394	0.984927	0.986506	1.05771	0.9521	0.866179	0.527988	0.516712	1.071	1.05817
MIC_0433	Ade me-ase	adenine specific DNA methyltransferase	1.68261	1.1796	NaN	0.854797	1.01095	NaN	0.8767	0.681543	0.981402	1.03736	0.967374	1.05216	1.01499	1.09327	1.12011	1.14121	1.06147	0.991834	1.08674	1.00651	1.49591	1.42597	1.18617	1.04647	0.625072	1.0631	0.996743	0.921184	0.904	0.694461	0.852903	0.721789	0.746326
MIC_0434	Ade me-ase	Adenine specific DNA methyltransferase	0.655793	1.9587	0.610943	0.803086	0.996907	1.06997	0.8576	0.888035	0.649207	0.688006	0.690248	0.871153	0.984774	0.964611	0.682637	0.794718	0.828506	0.749606	0.69666	0.918659	1.01757	0.958978	0.953833	1.01145	0.853896	0.921021	1.18174	1.1089	1.15671	0.689882	0.927948	1.04639	1.17208
MIC_0437	Unknown	hypothetical protein	0.41121	1.55445	NaN	1.00677	0.984114	NaN	2.87441	1.05486	1.04264	0.852095	0.889915	1.02342	0.844587	0.874668	0.60592	0.567445	0.649234	0.608571	0.618871	0.92932	0.528841	0.369238	0.455103	0.491747	0.643765	0.655853	NaN	NaN	0.625214	1.65391	0.540703	NaN	NaN
MIC_0438	pleC	two-component hybrid sensor and regulator	0.865794	0.913038	1.30578	0.96291	0.979788	1.25571	1.26985	0.554433	0.448376	0.335522	0.372749	0.412434	0.511391	0.30771	0.428744	0.415497	0.431524	0.410687	0.331793	0.765078	0.373202	0.38473	0.439229	0.695219	0.481828	0.594159	0.51005	0.679919	0.972962	0.940136	0.858377	0.818206	0.682002
MIC_0439	kaiA	circadian clock protein KaiA homolog	1.27493	1.16916	0.764455	1.08609	1.06795	1.57185	1.55077	1.56843	1.1806	1.1276	0.987707	1.09378	1.28256	1.04363	1.01769	0.903922	0.88982	1.05334	1.00703	1.01435	0.715481	0.774295	0.802728	1.09068	1.03746	0.968027	1.01492	0.868897	1.42165	1.29468	1.35347	1.25049	1.21619
MIC_0440	kaiB	circadian clock protein KaiB homolog	0.810165	0.789158	0.775774	0.914243	1.29062	2.20292	1.90193	1.01304	2.14854	1.59966	1.79076	1.25675	1.46983	1.34461	2.09704	1.84075	2.01889	1.37625	1.16696	1.63528	0.974327	0.94212	1.07131	0.890514	0.873867	0.86888	0.769669	0.940357	1.36879	1.59821	1.96933	0.997138	0.918659
MIC_0441	kaiC	circadian clock protein KaiC homolog	1.09781	1.41628	1.02544	0.976183	1.15588	1.25753	1.8917	2.13378	2.48116	3.09187	2.5007	2.08278	2.30958	3.04339	2.68502	2.83456	2.31011	2.19529	2.67497	2.27485	1.74681	1.93491	1.41494	1.06977	1.36341	1.14278	1.27993	1.36157	1.8452	2.32012	2.07637	1.19901	1.49675
MIC_0442	Unknown	hypothetical protein	NaN	NaN	NaN	NaN	NaN	NaN	NaN	NaN	NaN	NaN	NaN	NaN	NaN	NaN	NaN	1.75016	NaN	NaN	NaN	NaN	1.41667	1.61134	NaN	NaN	NaN	NaN	NaN	NaN	NaN	NaN	NaN	NaN	NaN
MIC_0443	Unknown	hypothetical protein	NaN	NaN	NaN	NaN	1.58466	NaN	1.01158	0.951885	1.4548	1.61482	1.25435	0.986169	1.15143	0.975459	1.99175	1.86322	1.34772	1.20941	0.891134	0.41852	1.10967	1.12709	1.38623	1.29571	NaN	0.63931	1.08643	1.15394	0.807611	1.15922	0.803522	0.718151	0.617199
MIC_0445	argD, ygjG	N-acetylornithine aminotransferase	1.10406	1.01821	1.16019	0.999204	1.02548	0.537818	0.608595	0.748785	0.929549	0.853733	0.922884	0.801033	0.841311	0.724516	1.12209	1.06399	0.99012	1.28692	1.19828	1.26596	1.39317	1.60147	1.51689	1.1809	1.41005	1.13452	1.08528	1.38091	0.87152	0.715521	0.92215	1.11308	1.1256
MIC_0446	psaE	photosystem I reaction center subunit IV	0.648109	1.71558	1.03648	NaN	NaN	0.350995	0.479187	0.678894	0.590461	0.809074	0.6665	0.475429	0.49182	0.75404	0.965002	0.73967	0.917298	NaN	1.67277	NaN	1.10807	1.23509	0.940905	NaN	1.37412	1.04906	1.05059	0.924859	0.738377	0.574289	0.589762	0.495254	0.574785
MIC_0448	Unknown	hypothetical protein	1.2332	0.972033	1.34958	0.967623	1.15891	1.21378	1.31585	1.05402	0.954444	0.795424	0.861978	0.855716	0.972518	1.02294	0.751653	0.67468	0.699912	0.732654	1.03959	1.11028	1.1631	1.12727	0.908836	0.897742	1.05362	0.967817	0.897071	1.09123	1.04921	1.24989	1.36398	1.38274	1.50033
MIC_0450	Unknown	hypothetical protein	1.22459	1.1393	1.27145	1.01565	1.01212	1.11251	0.721498	0.876947	0.85067	0.848357	0.839637	0.984167	1.048	0.805429	0.855198	0.732429	0.73411	0.815608	1.01361	0.70898	1.06983	1.25312	1.55533	0.905216	1.0853	0.86771	1.1726	1.09839	0.870631	0.629807	0.7277	1.48791	1.27296
MIC_0451	No Sim	no similarity	0.97309	0.961862	1.06642	1.04129	1.13577	0.88008	1.19584	0.746379	0.5687	0.569214	0.553998	0.66444	0.712535	0.61651	0.506382	0.437641	0.57988	0.615133	0.735621	0.552298	0.460358	0.510104	0.446647	0.517476	0.685014	0.65115	0.411518	0.495966	0.698119	0.893492	0.576356	0.503635	0.453666
MIC_0452	ATPase	ATPase involved in DNA repair-like protein	1.31965	NaN	1.21255	1.11345	1.09948	0.971915	0.821266	0.940422	0.999026	1.02391	0.906912	0.629548	0.551216	0.593485	0.85275	0.804503	0.822491	0.843275	0.453897	NaN	0.702461	0.667374	0.528793	0.87657	0.609597	NaN	0.682707	0.581024	0.901833	0.839575	0.652226	0.725681	0.608006
MIC_0453	No Sim	no similarity	1.68542	0.893254	0.774841	1.48496	0.90153	0.757852	0.898836	0.518301	0.587149	0.679921	1.23485	0.722287	0.715156	0.618279	0.984017	0.662332	1.03913	0.865065	0.558399	NaN	0.69053	0.898582	0.730858	0.900932	0.784801	0.805175	0.618956	0.844808	1.0446	0.500365	0.585351	1.13199	1.03972
MIC_0454	Unknown	hypothetical protein	0.473353	0.863417	0.813828	0.99934	1.03217	1.33442	0.88074	1.45549	0.96125	1.02526	0.837627	1.22213	0.715951	0.875943	1.29251	1.34147	1.06054	1.15862	1.01382	0.679144	1.0968	1.04699	0.956272	1.1689	1.16847	0.904331	1.37398	0.83006	1.41797	1.04712	1.2337	1.39255	1.63631
MIC_0455	Unknown	hypothetical protein	0.768392	0.900872	1.04151	0.953872	1.03487	1.22454	0.961088	1.13446	0.790837	0.806275	0.735041	1.15206	0.901695	0.915472	1.01332	0.877624	0.867447	0.979226	0.964479	0.900466	1.21238	1.18899	1.34958	1.20155	1.00038	0.886442	1.08043	0.926757	1.20447	0.854487	1.03235	1.26976	1.17452
MIC_0456	Mo N-ase	Mo-dependent nitrogenase-like	1.11346	1.10401	1.17618	0.907669	1.1076	1.42725	0.982644	1.02268	0.502058	0.478323	0.447964	0.982876	0.9371	0.699702	0.593801	0.494217	0.521266	0.577103	0.514487	0.594957	1.10647	1.21249	1.58465	0.788755	0.756423	0.693089	0.885464	0.932607	0.990549	0.730581	0.84687	1.24058	1.11378
MIC_0457	argS	arginyl-tRNA-synthetase	1.32829	1.09772	0.954741	0.911677	0.920001	0.66267	1.35686	0.99958	1.52985	1.35579	1.83707	0.841825	0.93591	1.1323	1.26134	1.21481	1.56193	1.42884	0.774415	1.24058	0.979432	0.872322	0.943559	0.818551	0.693516	0.810515	0.714578	0.802258	0.57059	0.950737	0.692897	0.752016	0.633865
MIC_0458	No Sim	no similarity	NaN	0.937236	NaN	1.02855	1.1679	NaN	1.44087	0.739979	1.55418	1.18242	1.31565	1.40438	1.21497	1.31378	1.53672	1.1674	1.50078	1.48293	0.85975	1.35317	0.923152	0.978393	0.94327	0.761784	0.707195	0.942829	0.72722	0.760282	0.620909	0.716383	0.504678	0.880379	0.685314
MIC_0459	Unknown	hypothetical protein	0.844818	0.945502	NaN	0.874469	1.14235	NaN	0.624721	1.56919	0.425962	0.513395	0.417836	1.04407	0.794896	0.754323	0.465943	0.577523	0.621318	0.897226	1.58742	1.08297	1.07616	1.50564	1.18355	1.21581	1.62487	1.45541	1.57358	1.06964	1.05458	0.939304	1.0636	1.36087	1.41147
MIC_0460	Unknown	hypothetical protein	NaN	NaN	NaN	0.828408	1.09554	NaN	0.992659	1.75474	0.596893	0.737442	0.752908	0.858259	0.84534	0.80434	0.700568	0.806725	0.738132	0.965271	NaN	1.05879	1.12542	1.58061	1.17223	1.16579	1.9182	1.56506	1.30688	1.23327	1.04159	1.23248	1.26065	1.68596	1.74733
MIC_0461	ispF	2-C-methyl-D-erythritol 2,4-cyclodiphosphate synthase	1.14102	1.11732	1.06552	1.03122	1.01952	0.881678	0.761206	0.895055	0.76701	0.877794	0.809604	1.15119	1.11304	0.940305	0.914089	0.82775	0.931976	1.38624	0.980444	0.815612	0.9857	1.19306	1.13341	0.891744	1.04756	0.861613	1.11308	0.936611	0.72049	0.529573	0.570874	1.04613	0.999921
MIC_0462	TR-ase	transposase	0.432824	3.03388	NaN	1.05063	1.03356	1.66679	1.22882	0.785027	1.55373	1.50695	1.66023	1.34155	0.938564	1.67233	1.2542	1.07362	1.50743	1.10627	0.728167	0.9808	0.97327	0.62902	0.70335	1.16094	0.83883	1.18698	0.710491	0.884317	1.34628	1.20088	0.923727	0.658542	0.618307
MIC_0463	TR-ase	transposase	1.04023	2.11922	1.02095	0.987199	1.0225	1.32967	1.04826	0.996707	1.05533	1.06109	1.0385	1.15185	1.10069	1.30281	0.918976	0.762885	1.05559	1.3255	0.98791	1.05224	1.01262	0.649335	1.03604	1.43018	1.01282	1.09335	0.894498	0.92272	1.48126	0.973321	1.13075	0.842455	0.774651
MIC_0464	Unknown	hypothetical protein	2.05761	0.619164	0.976888	1.12386	0.760928	0.680273	1.12491	0.446665	0.577811	0.427243	0.563891	0.617773	0.813843	0.552267	0.587371	0.535906	0.68418	0.681929	0.430311	0.854106	0.642565	0.822439	0.778987	0.606918	0.721387	0.50445	0.577766	0.904544	0.468869	0.512051	0.608217	0.977898	0.787295
MIC_0467	Unknown	hypothetical protein	0.647826	1.11717	1.12833	0.962135	0.92823	1.16184	0.721251	1.00516	0.401591	0.480296	0.41769	0.722501	0.691452	0.492	0.418141	0.59807	0.456376	0.52443	0.721387	0.426512	1.01777	1.13875	0.841089	0.948084	0.998373	0.90266	1.23054	1.05534	1.20536	0.742045	0.784723	1.40514	1.62885
MIC_0468	Unknown	hypothetical protein	0.947196	0.906053	0.84563	0.915765	0.989218	1.30023	1.1191	1.17724	0.61517	0.653268	0.738741	1.09524	1.38508	1.01448	0.701821	0.598612	0.635498	0.630413	0.637163	0.649451	0.650583	0.911658	0.79371	0.684819	0.546583	0.579993	0.820371	0.786577	0.967999	0.779386	0.931265	1.34478	1.35228
MIC_0469	Unknown	hypothetical protein	1.30233	0.844833	0.955378	1.22883	0.985729	0.684472	0.757888	1.23985	0.685196	0.787055	0.702506	0.665229	0.758005	0.69022	0.687176	0.565999	0.635088	1.15641	1.50036	NaN	1.06059	1.48843	1.11812	2.13312	2.13757	NaN	NaN	NaN	1.74315	1.78872	1.7031	1.76529	1.84019
MIC_0470	FHA dom prot	FHA domain containing protein	1.118	0.990084	1.02749	0.900667	1.00396	0.72005	1.4531	0.297023	0.970649	0.624808	0.914301	0.503291	0.490641	0.510793	1.05243	0.897537	1.33688	0.760536	0.417499	1.42342	0.850029	0.492609	0.814268	0.556203	0.375305	0.428299	0.573746	0.777081	0.584153	1.14273	0.806143	0.389993	0.446064
MIC_0474	psaA	P700 apoprotein subunit Ia	NaN	NaN	1.11936	NaN	NaN	1.61373	NaN	NaN	NaN	NaN	NaN	NaN	NaN	NaN	0.946225	0.964659	0.862601	NaN	0.641996	NaN	NaN	NaN	NaN	NaN	NaN	NaN	NaN	NaN	NaN	NaN	NaN	NaN	NaN
MIC_0476	psaB	P700 apoprotein subunit Ib	NaN	NaN	NaN	NaN	NaN	1.06277	NaN	0.500939	0.743147	0.541704	NaN	NaN	NaN	NaN	0.916006	1.03115	0.912139	NaN	0.578191	NaN	1.15147	NaN	0.915146	NaN	0.584327	NaN	NaN	NaN	NaN	1.06513	0.977399	NaN	NaN
MIC_0477	Unknown	hypothetical protein	1.55961	0.968274	0.661745	0.991467	1.0039	0.70452	0.95288	1.04831	1.16056	1.13582	1.45958	0.933486	0.862145	0.883456	2.0929	2.1435	2.90002	2.18341	1.98742	3.21	1.87066	1.53851	1.95941	1.26786	1.3701	1.61717	1.15054	1.29267	1.30569	1.21318	1.36658	1.29736	1.0612
MIC_0479	Unknown	hypothetical protein	NaN	NaN	NaN	1.41271	1.47759	NaN	NaN	NaN	1.01523	NaN	1.02853	0.784707	0.577275	0.69882	0.827492	NaN	0.678207	0.975908	NaN	NaN	NaN	NaN	NaN	0.76852	NaN	NaN	0.554252	0.653549	NaN	1.33046	0.784867	NaN	NaN
MIC_0481	Unknown	hypothetical protein	NaN	1.3321	NaN	1.16279	1.19361	NaN	1.34325	1.18224	1.06617	0.883735	0.958858	1.26513	1.25743	1.30416	0.784885	0.688869	0.82964	0.835133	2.16987	0.982101	2.09098	1.34608	1.60437	1.23681	1.44382	2.01932	1.1577	1.63158	1.17398	1.47907	0.896425	0.728634	1.02257
MIC_0482	Unknown	hypothetical protein	1.01422	1.03854	1.09974	0.966084	1.00357	1.28832	0.980009	0.676103	0.850501	0.777217	0.786415	0.814572	0.918078	1.00529	0.948254	0.791126	0.957893	0.785132	0.762671	0.88216	0.884061	0.701272	0.713528	0.944559	0.732782	0.814121	0.664136	0.914484	1.28628	0.807714	0.749139	0.810977	0.842652
MIC_0486	ndhF1	NADH dehydrogenase subunit 5	0.834071	0.947496	1.13337	0.904553	1.05865	0.878617	0.83532	0.876341	1.35631	1.47014	1.50674	1.36013	1.25409	0.93035	1.75272	2.07002	2.24556	2.10563	1.75179	1.45269	2.65931	2.87436	3.28972	2.19082	1.81575	1.86205	2.94143	1.86472	1.05494	1.05607	1.17115	1.37335	1.40983
MIC_0487	No Sim	no similarity	0.927416	1.31847	1.23536	0.989706	1.0379	2.19918	1.20577	1.39164	0.777463	0.765248	0.752226	0.997088	1.00787	1.01996	0.687022	0.634833	0.578995	0.554549	1.41771	0.74402	1.2679	1.44111	1.26214	0.988142	1.19622	1.07059	1.39513	1.18343	1.59791	1.29429	1.44058	1.2563	1.43261
MIC_0488	No Sim	no similarity	0.695739	1.04281	0.932861	1.0316	1.04496	1.60469	1.4659	0.899332	0.752684	0.61701	0.812468	0.825277	1.08988	0.75149	0.632859	0.584694	0.737708	0.495392	1.02537	0.985885	1.06328	1.2378	1.40406	0.782416	1.02093	1.0601	0.881022	1.25958	1.12098	1.48936	1.37754	1.24807	1.12808
MIC_0491	OGT	Sel1-like repeat	0.854387	0.936594	0.993827	0.912617	1.052	1.21789	1.21995	0.935087	0.782299	0.691197	0.726875	0.699339	0.87017	0.721608	0.735013	0.666778	0.642958	0.567317	1.07105	0.95824	1.27919	1.43953	1.13912	0.888535	1.00668	1.03571	1.05913	1.23813	1.21315	1.2868	1.36279	1.20665	1.28572
MIC_0493	Unknown	hypothetical protein	NaN	NaN	NaN	NaN	1.71168	NaN	1.19071	0.970792	1.10809	1.04337	0.975493	0.816527	0.825524	1.08023	1.26249	0.847805	0.915724	1.02967	NaN	NaN	0.758595	0.751431	NaN	0.890106	1.01746	NaN	NaN	NaN	1.5033	0.9566	0.943421	1.265	0.902178
MIC_0494	Unknown	hypothetical protein	1.2045	1.58654	NaN	1.1577	1.00768	0.989634	1.22042	1.40024	0.963653	1.11501	1.09683	1.14007	1.33257	1.42575	0.939984	1.00851	1.09972	1.15294	2.11708	1.91041	1.13271	1.14296	0.909735	1.2498	1.5585	1.4608	0.918878	0.985659	1.76903	2.29127	2.29122	0.987311	0.969231
MIC_0501	Unknown	hypothetical protein	NaN	NaN	NaN	1.11863	0.878001	NaN	0.922483	1.14682	1.52305	1.32803	1.32948	1.21022	1.088	1.33121	1.40338	1.32878	1.52175	1.51608	1.09875	1.35464	1.37355	1.055	1.25526	1.0786	1.16008	1.54006	0.935182	0.998031	1.43494	1.14562	1.56485	1.15755	1.08972
MIC_0502	Unknown	hypothetical protein	0.878409	1.33759	0.909168	1.07988	0.989463	1.20794	0.940198	1.16701	0.953302	1.09879	0.810726	0.972695	0.836801	0.9757	1.09861	1.00835	0.833024	1.07165	0.648144	0.491829	0.622233	0.593527	0.573413	1.05503	0.751218	0.657237	1.00076	0.696467	1.29431	0.830309	0.887212	1.08954	0.957594
MIC_0503	Sua5,YciO,YrdC,YwlC	hypothetical protein	1.30723	1.02008	0.909602	0.849472	1.09969	1.2649	1.46106	0.772098	0.570648	0.4771	0.509635	0.637962	0.706353	0.659286	0.490263	0.476519	0.502739	0.396131	0.369129	0.604631	0.454694	0.399988	0.428744	0.523831	0.509874	0.532764	0.4953	0.537239	0.754793	0.902429	0.953802	0.867257	0.818099
MIC_0504	hspA	16.6 kDa small heat shock protein	0.980397	1.10946	0.972289	NaN	1.11327	0.199878	0.325143	1.09926	0.879043	1.63516	0.716808	0.563815	0.568484	0.694752	0.333781	0.563827	0.571622	0.843801	0.799913	NaN	0.907342	0.90581	0.582664	0.536703	1.43658	0.982485	1.21662	0.727654	0.429994	1.06488	0.442932	0.796019	0.710729
MIC_0505	lrtA	light repressed protein A homolog	1.46682	0.934836	1.03176	1.12631	1.05597	0.34771	0.330612	0.332237	0.40125	0.410557	NaN	0.254873	0.278137	0.350699	0.36155	NaN	NaN	0.581029	0.575665	NaN	0.67496	0.816098	0.639373	0.408165	0.582324	1.08745	0.929644	0.87705	0.559374	0.554406	0.374213	0.528735	0.831953
MIC_0506	lipB	lipoate-protein ligase B	1.02862	0.756534	1.13044	1.11781	1.04934	0.30444	0.319052	0.395113	0.60114	0.564656	0.527607	0.474643	0.493616	0.469739	0.452303	0.424294	0.442394	0.702251	0.71043	0.630258	0.923701	1.06556	0.907387	1.35735	1.11283	1.12434	1.33202	1.27045	1.07321	0.674858	0.739646	1.3493	1.0945
MIC_0507	Unknown	hypothetical protein	0.648749	0.831744	0.816991	0.933763	0.964634	0.734528	0.824184	0.761934	0.687405	0.632619	0.663271	0.642153	0.72885	0.671349	0.619133	0.577168	0.5231	0.628068	0.670234	0.779014	0.79806	0.937103	0.77085	0.927632	0.813502	0.972425	0.908875	1.04574	0.953299	0.961718	1.23491	1.32563	1.19879
MIC_0508	No Sim	no similarity	1.2946	1.1254	1.03697	0.965308	1.16205	0.554268	0.62244	1.33519	0.426675	0.583797	NaN	0.730266	0.8037	0.794774	0.407203	0.404139	NaN	0.730975	0.903118	NaN	0.506451	0.771722	0.655086	0.608945	0.871033	NaN	0.872639	0.570224	0.625056	0.558489	0.528353	0.895355	0.797631
MIC_0509	Unknown	hypothetical protein	0.872777	0.942518	1.34425	1.12068	0.986513	0.681764	0.683093	0.68487	0.622138	0.57316	0.55232	0.840518	0.802744	0.723246	0.721744	0.725077	0.682328	0.838035	0.534539	0.574181	0.757689	0.954296	0.85983	0.809336	0.715582	0.757502	0.915493	0.818566	0.6427	0.587224	0.566914	1.17777	1.08459
MIC_0510	Me-ase	Methylase involved in ubiquinone/menaquinone biosynthesis	1.28509	0.997841	0.788266	0.883748	1.07952	0.763336	0.934189	0.828772	0.965929	0.989928	1.04522	1.04946	1.03802	1.17791	1.2731	1.20012	1.23013	1.31492	0.942286	1.22938	0.984859	0.972396	0.958869	1.16269	1.0938	1.20388	1.1186	1.10036	0.92195	1.00258	1.08163	1.04697	1.23464
MIC_0511	hupE	hydrogenase accessory protein HupE	1.00219	0.958214	0.92231	0.83955	0.978576	0.749009	0.739907	0.683239	1.18073	1.33641	1.50586	1.277	1.16986	1.03564	1.48774	1.74061	1.90811	1.89343	1.05568	1.48087	1.11865	1.43501	1.40346	1.53886	1.23734	1.47442	1.45936	1.0927	0.919112	0.87374	1.02861	1.01934	1.30671
MIC_0512	Transcript reg	transcriptional regulator	1.33103	NaN	NaN	0.873542	0.873227	NaN	1.37278	1.82366	1.05322	1.13839	1.01736	1.19037	0.971207	1.19637	0.908163	0.923733	0.915798	0.867113	1.367	0.83834	0.793601	0.517185	0.615909	1.23799	1.10285	1.44801	0.92445	0.793202	1.52406	1.92005	1.16302	1.17087	1.24389
MIC_0513	No Sim	no similarity	1.261	1.36885	NaN	0.932811	1.14731	NaN	0.547965	0.43177	1.04501	1.05319	1.38714	0.750815	0.804122	0.848338	1.59778	1.39756	1.76683	0.912955	0.900673	2.24866	1.23875	1.37905	1.72614	1.04741	0.757129	0.712109	1.16918	1.0103	0.796526	0.662921	0.688783	0.829132	0.950094
MIC_0515	Unknown	hypothetical protein	1.23799	1.10167	1.03245	1.03435	1.0895	0.779104	0.554129	0.771001	0.724886	0.819095	0.697002	1.11997	1.1662	0.948115	0.797175	0.768946	0.743944	1.07067	0.765952	0.485683	0.959422	0.977475	1.11988	0.863061	0.930123	0.695676	1.24991	0.91926	0.710634	0.471776	0.542115	0.920405	0.90125
MIC_0516	Pepyr synthase	similar to phosphoenolpyruvate synthase	NaN	NaN	NaN	1.15776	0.929085	NaN	1.07945	0.837488	1.32711	1.58499	1.56556	0.908337	1.3224	1.10916	1.15111	1.34014	1.35845	1.94844	1.25425	NaN	1.11771	0.975008	0.992695	0.909536	0.966876	NaN	0.756187	0.91046	0.743755	0.868039	0.689521	0.820693	0.687132
MIC_0518	NarL, LuxR	two component transcriptional regulator	1.27717	0.935227	0.947118	0.934711	1.01071	1.00927	1.0132	1.30428	0.919513	1.1358	0.94093	1.46168	1.53103	1.5539	0.895717	0.995628	0.690339	0.693432	1.30421	0.779196	1.05953	1.28302	0.97289	0.981083	1.21917	1.10042	1.09944	1.11053	0.962701	0.783445	0.967575	1.29856	1.17137
MIC_0519	ppsA	phosphoenolpyruvate synthase	0.858129	0.907672	0.747956	0.991306	0.978759	1.63668	1.18829	1.2243	0.772192	0.758488	0.624234	1.07394	1.18198	1.00062	0.867315	0.899159	0.731976	0.500799	0.47872	0.622563	0.549514	0.725455	0.61931	0.50914	0.476712	0.380478	0.587358	0.464513	0.890631	0.637703	0.732808	0.896509	0.96304
MIC_0520	Unknown	hypothetical protein	0.941325	0.831011	NaN	1.00756	0.985677	NaN	0.716794	0.970406	1.89109	1.96741	2.17081	0.946549	0.824835	0.841252	2.57806	2.52575	2.39537	2.05048	2.0629	1.67576	1.82695	2.25207	2.22702	2.46426	1.83965	1.97532	2.05982	1.98432	2.2613	1.40827	2.33163	1.63646	1.75407
MIC_0521	Unknown	hypothetical protein	0.604742	1.01126	0.909144	0.962895	1.13402	0.450488	0.409363	0.675424	0.825526	1.0572	0.996706	0.806734	0.775546	0.839589	1.01115	1.03931	1.04927	1.26829	1.427	0.892427	1.32671	1.56154	1.56326	1.237	1.20959	1.15147	1.53765	1.49487	0.958048	0.732719	1.02891	1.07037	1.17704
MIC_0522	TerC	Integral membrane protein TerC	1.03244	1.01667	0.943008	1.02551	0.994153	0.605812	0.642285	1.14931	2.01026	2.37904	1.63172	0.877929	0.720518	0.966891	1.69364	1.58857	1.88969	1.2991	1.29955	0.866488	1.25417	1.19868	0.972809	1.84233	2.37626	1.72749	1.13919	1.03284	1.20188	1.19727	1.20537	1.62827	1.35588
MIC_0523	Unknown	hypothetical protein	0.944869	0.979279	0.793306	0.996159	1.06803	0.947699	0.759849	1.25263	1.17414	1.23927	1.06223	0.92278	0.772943	0.948135	0.907003	0.909258	0.853105	0.947975	1.01497	0.763991	0.93775	1.08214	0.811358	1.15186	1.14256	1.00455	1.14701	0.84282	1.11349	0.91947	0.93296	1.2319	1.29505
MIC_0524	Cd res	Cadmium resistance transporter precursor	1.13868	1.11954	0.882934	0.982238	0.919544	0.0853449	0.327629	0.56533	0.363106	0.462064	0.39062	6.41329	4.24202	6.63486	0.486435	0.572259	0.62076	0.195497	0.240277	0.41011	NaN	NaN	NaN	0.186659	0.296734	0.299625	0.638985	0.624567	0.108491	0.163916	0.273107	1.03039	0.698141
MIC_0526	ssuA, tauA	ABC-transporter substrate-binding protein	0.852432	1.07779	0.843296	0.84768	1.00214	0.383313	0.556692	0.591669	0.28043	0.257795	0.26848	0.882432	0.761633	0.682865	0.265548	0.291153	0.341681	0.20632	0.292382	0.435659	0.890784	0.514036	1.02465	0.485146	0.394115	0.532899	0.565905	0.520847	0.423336	0.363979	0.595507	0.613982	0.710389
MIC_0527	Unknown	hypothetical protein	0.942662	1.13302	0.881577	0.851164	1.02689	0.916457	1.32881	0.36795	3.32835	1.89865	3.89547	0.770163	0.691866	1.29134	3.66313	2.9361	6.13531	2.35901	3.05767	6.97086	3.97849	2.89515	3.11984	1.69509	1.2322	2.34092	1.87229	3.55025	2.09799	4.9457	2.55654	0.946134	1.19433
MIC_0528	No Sim	no similarity	0.943943	1.05804	0.663055	0.924796	1.11152	1.35938	2.41837	0.58267	4.40029	3.3522	6.00662	0.765645	0.588477	1.20479	4.36236	3.87439	8.02081	3.3996	5.74565	9.47111	3.35132	2.17947	2.00282	1.8245	1.79342	4.0681	1.5618	3.24317	3.15627	8.85414	3.40044	0.607113	0.879504
MIC_0530	Unknown	hypothetical protein	1.19512	1.20571	1.17016	0.921995	1.09605	1.59538	2.22207	0.600921	3.09461	2.48054	4.538	0.652054	0.58922	1.10147	3.18135	3.09381	6.0445	3.84252	4.5629	6.44323	NaN	NaN	NaN	3.1592	3.0957	5.67508	1.83184	3.17946	2.83435	8.79317	2.6984	0.587312	0.895512
MIC_0532	Unknown	hypothetical protein	1.19928	0.977183	1.06117	0.945692	1.01749	0.812437	1.09074	0.62824	1.85046	1.37414	2.20393	1.37752	1.38869	1.51633	2.14998	1.89089	3.86669	2.45653	2.91666	4.21244	2.905	2.48577	3.01801	2.80212	2.2054	4.0935	2.45745	3.34152	1.96401	3.45871	2.42544	1.24285	1.50584
MIC_0533	Unknown	hypothetical protein	1.16362	0.930616	0.829708	0.958618	1.05734	1.12328	1.35606	1.00561	2.06255	1.41977	1.75295	1.29583	1.0044	1.3862	2.3942	2.0352	3.05831	2.16686	2.86137	3.02484	3.47103	2.52278	2.98855	2.88663	2.67697	2.82922	2.18783	3.17086	1.68284	4.01785	2.69534	0.901497	1.08229
MIC_0534	Gly Trase	probable glycosyl transferase	1.28445	1.01221	1.3468	1.09651	1.2615	1.1606	1.2146	0.934415	0.986886	0.827938	0.87887	1.01873	1.04228	0.926992	1.04253	1.05362	0.979907	0.89219	0.996195	1.76881	1.37521	1.26667	1.5562	1.21118	0.746607	0.838906	0.952172	1.26365	1.72275	1.56353	1.63793	1.20132	1.25927
MIC_0535	ntcB, LysR	transcriptional regulator	1.02683	0.972571	1.11235	0.970771	1.12144	1.38535	1.02053	1.15328	0.821538	0.763421	0.672058	0.98997	1.092	0.900515	0.898289	0.871659	0.71186	0.728081	0.745584	1.60106	1.1441	1.09506	1.49208	1.28156	0.730091	0.998212	1.0473	1.47646	1.4615	1.75287	1.34783	1.54366	1.43485
MIC_0537	Cyclase/dh-ase	cyclase/dehydrase	0.891099	0.895587	0.983603	0.960683	0.906886	1.27665	0.790147	1.4255	0.908874	1.12043	0.860044	1.24771	1.07159	1.06448	1.06517	1.16282	0.946636	1.25554	1.21182	0.796671	1.21716	1.34733	1.1425	1.47344	1.70917	1.18004	1.59547	1.26543	1.21361	0.925164	0.991059	1.39031	1.41239
MIC_0538	cupin	cupin	1.51422	1.04709	1.11469	0.949244	0.933064	0.698371	1.13025	1.19808	0.849523	0.995002	0.936739	0.980278	1.00733	1.1505	0.866603	0.910157	0.980376	1.14826	0.741783	0.691575	0.703071	0.724787	0.776435	0.695439	0.86783	0.622664	0.730316	0.643691	0.538658	0.675246	0.665073	0.885182	0.8015
MIC_0539	tyrA	prephenate dehydrogenase	1.0495	0.84444	1.38929	1.00605	1.08219	0.840623	1.24864	0.918232	1.05198	1.05783	1.11974	0.886625	0.941805	0.996047	1.19064	1.08342	1.25499	1.07642	0.668014	0.89267	0.724021	0.690338	0.740457	0.628287	0.596012	0.635356	0.70973	0.561867	0.541367	0.663837	0.609218	0.799344	0.648668
MIC_0540	Unknown	hypothetical protein	1.63231	1.21833	NaN	1.04168	1.15348	1.40329	1.4214	1.25062	1.40121	1.31545	1.25393	1.07245	1.33966	1.21876	1.18607	1.05114	1.11898	1.56677	1.38116	0.779493	0.867725	0.72252	1.04343	0.805967	0.914871	0.869647	0.847911	0.805156	0.729016	0.706367	0.589567	0.687261	0.697463
MIC_0541	Unknown	hypothetical protein	1.32773	1.20702	1.40112	1.0104	1.01101	0.464693	0.675751	2.24277	0.87426	1.43189	1.04931	0.477539	0.505914	0.600076	0.758377	1.03631	1.54444	2.05815	4.34456	2.90246	1.90135	2.66081	1.88805	4.19108	4.07556	4.19034	2.15192	1.5771	1.1577	1.47878	1.43501	1.12774	0.899119
MIC_0542	Gly Trase	glycosyl transferase	1.12718	0.722652	1.10757	1.04005	1.12024	1.05301	1.0073	1.33078	0.905861	1.00434	0.880454	0.904341	1.01422	1.10063	0.87898	0.840915	0.749213	1.1521	0.78151	0.593077	0.577867	0.452937	0.614291	0.91423	0.71206	0.560883	0.80261	0.632151	0.60946	0.685043	0.455981	0.697209	0.508738
MIC_0543	rfbD	GDP-mannose 4,6-dehydratase	1.22403	1.11127	1.04282	0.992302	1.10654	1.39381	2.03237	1.34294	3.02961	2.63891	3.14692	1.85203	2.10358	2.34082	2.80621	2.64884	3.40918	1.37816	1.34453	1.93525	1.05325	1.02381	1.21143	0.959054	0.971177	1.00296	0.837431	1.06386	0.921367	1.48419	1.56054	1.05222	0.990153
MIC_0544	rfbD	GDP-mannose 4,6-dehydratase	1.36413	1.12823	1.07795	1.02415	1.00662	2.12976	2.79906	1.9951	3.35687	3.15427	2.88629	2.55604	2.47959	2.31356	3.1957	2.91237	2.78686	1.58508	1.68357	2.02628	1.06857	1.03869	1.19115	1.0872	1.25492	0.991201	1.05179	1.10861	1.35283	2.14492	1.85894	0.978567	1.04392
MIC_0545	rpsT	30S ribosomal protein S20	1.02534	1.27067	0.906795	1.08609	1.32794	1.20548	1.17768	1.95115	1.75935	2.09347	1.43468	1.57525	1.46477	1.79556	1.96632	1.43584	1.21541	1.83599	1.86528	1.22898	1.17373	1.48676	0.905232	1.42233	1.67614	1.50365	1.59719	1.35153	1.78037	1.56915	1.90246	1.32513	2.16664
MIC_0546	TATD	deoxyribonuclease	1.01441	1.08347	1.11613	0.81357	1.04822	1.23634	1.13049	1.29339	1.90995	2.01146	1.65456	1.72081	1.57628	1.66872	1.60967	2.00618	1.49107	1.7042	1.61446	1.6709	1.39947	1.36026	1.11418	1.29371	1.49939	1.33983	1.26608	1.17833	1.42414	1.61394	1.72969	1.43618	1.78606
MIC_0547	rpoB	RNA polymerase beta subunit	0.892661	1.04677	1.03399	0.944671	1.06951	1.71392	1.4925	0.714835	3.07871	2.14025	2.80137	1.60814	1.78153	1.85306	3.03263	3.02062	3.75604	2.07886	1.2854	2.27719	1.39854	0.904981	1.04182	0.97587	0.907065	1.06497	0.574543	1.02857	0.949048	1.34264	1.50166	0.627441	0.561736
MIC_0548	rpoC2	RNA polymerase beta prime subunit	1.01486	0.896531	1.00735	0.912556	1.00682	0.966714	0.861467	0.902898	1.70628	1.86376	1.8639	1.67461	1.61745	1.88922	1.91405	2.17698	2.24889	2.36188	1.37858	1.32447	1.37115	1.40946	1.34119	1.47224	1.54046	1.57614	1.29761	1.06362	1.14837	0.984904	1.32494	1.05795	1.15479
MIC_0550	Ycf52-like	GCN5-related N-acetyltransferase	0.966565	1.2051	1.07591	1.06028	1.10035	1.58921	0.809139	1.21956	1.29176	1.5565	1.16443	1.02943	1.05138	0.910548	1.57144	1.81573	1.05936	1.01589	0.911402	0.644256	1.17586	1.30208	1.23252	1.69965	1.51995	0.987754	1.36161	1.07812	1.85869	0.921768	1.30677	1.76062	1.67992
MIC_0553	rapQ	methyltransferase	NaN	NaN	NaN	1.05077	0.971424	NaN	NaN	NaN	1.29672	1.38147	1.8256	0.94781	1.17423	1.56694	1.24853	1.48707	0.974904	1.82538	NaN	NaN	1.14402	1.47005	1.33804	1.75981	NaN	NaN	0.914461	1.37428	1.27172	0.962128	NaN	1.11249	1.49447
MIC_0554	HAD hase	HAD-superfamily hydrolase	1.27212	0.955589	1.28927	0.846461	0.958802	1.21356	0.836774	1.24874	1.02399	1.25759	1.16008	1.07361	1.24982	1.18631	1.22984	1.16089	0.938142	1.38991	0.976382	0.712585	0.897572	1.15491	1.01637	1.29953	1.13285	0.887764	1.37226	1.07702	1.2987	0.827345	1.09749	1.69528	1.61138
MIC_0555	Unknown	hypothetical protein	1.01826	0.989038	1.03304	1.10248	1.01525	1.38971	1.68472	1.41555	1.46799	1.62129	1.62003	0.737261	0.771577	1.14456	1.22288	1.18868	1.03663	0.794877	0.694045	0.657721	0.627819	0.484602	0.491525	0.651865	0.690646	0.603487	0.761704	0.69055	0.731649	1.08787	0.659668	1.04663	0.754005
MIC_0556	LysR	transcriptional regulator	1.15531	0.929048	0.910431	0.915824	1.03072	1.23455	1.41235	1.10311	1.51999	1.44879	1.36941	1.23113	1.37024	1.55797	1.45968	1.27158	1.27368	1.25083	0.406609	0.938227	0.504881	0.474743	0.609908	0.495963	0.297394	0.262219	0.58224	0.422432	0.495241	0.475743	0.421851	0.614372	0.458675
MIC_0557	Unknown	hypothetical protein	NaN	NaN	NaN	1.55552	0.907078	NaN	1.22949	0.973078	1.53113	1.65387	1.60479	1.12918	1.34496	1.59554	1.62669	1.6249	1.21849	1.35318	NaN	NaN	1.04307	0.813216	1.00907	0.808381	NaN	NaN	0.87841	0.909338	1.1186	1.25434	0.873294	0.812519	1.03284
MIC_0559	Transcript reg	transcriptional regulator	1.17615	1.73042	0.760343	NaN	1.11217	1.08728	0.894682	0.869085	1.11439	1.35053	1.26333	1.73373	1.23426	1.65877	1.21701	1.16274	1.19427	1.18036	1.07262	2.02501	0.944437	0.736837	1.0053	0.703711	0.913113	0.978224	0.754262	0.760566	0.79026	0.872801	0.853355	0.893855	0.737351
MIC_0560	Unknown	hypothetical protein	NaN	NaN	NaN	NaN	1.53897	NaN	0.823185	0.822008	1.26905	1.48674	1.09792	1.2896	1.20581	1.40484	1.03407	0.990794	1.05766	1.28088	NaN	NaN	1.05235	1.34332	1.40194	0.831338	NaN	NaN	NaN	NaN	0.732513	0.902032	1.0192	0.955834	0.973943
MIC_0561	Unknown	hypothetical protein	NaN	NaN	NaN	NaN	1.18233	NaN	NaN	NaN	1.52353	NaN	1.38634	NaN	NaN	NaN	1.07332	1.45916	1.33631	1.26005	NaN	NaN	1.40603	1.44707	1.31575	0.882532	NaN	NaN	NaN	NaN	0.855801	NaN	NaN	NaN	NaN
MIC_0563	No Sim	no similarity	NaN	NaN	NaN	NaN	NaN	NaN	1.07496	NaN	1.07179	NaN	1.41795	1.3659	1.26845	NaN	1.36523	NaN	NaN	0.990457	NaN	NaN	1.02113	1.39585	0.961789	1.07947	NaN	NaN	NaN	NaN	1.44791	NaN	NaN	NaN	NaN
MIC_0564	Unknown	hypothetical protein	NaN	NaN	NaN	1.24462	1.01488	NaN	0.92099	0.765725	0.729095	0.902868	NaN	0.616422	0.897085	0.632703	0.865152	1.0412	NaN	0.844407	NaN	NaN	0.744737	0.892367	0.917424	0.737908	NaN	NaN	0.729647	0.755546	0.751963	1.16913	0.732302	1.0014	0.843566
MIC_0565	Unknown	hypothetical protein	1.23768	0.916999	0.891872	0.961356	0.881546	0.696922	0.618801	0.568382	1.68487	1.40067	1.5507	1.37233	0.898578	1.0989	1.86555	1.81625	1.66888	2.24466	0.907668	0.77299	0.932476	0.80236	0.899392	0.633245	0.551484	0.424482	0.639114	0.574048	0.66667	0.593133	0.385286	0.617281	0.600046
MIC_0566	No Sim	no similarity	0.670942	2.46479	0.819306	0.939198	1.07371	NaN	0.494102	0.565857	1.04117	0.705084	1.13292	0.294666	0.335504	0.247343	1.0616	0.966477	1.79042	2.04031	1.67233	2.46581	0.907388	0.746595	1.04614	0.983985	0.926937	1.13497	0.735357	0.44046	0.968823	0.552162	0.780768	0.539299	0.428602
MIC_0567	Unknown	hypothetical protein	1.10002	1.19401	0.91442	1.01892	1.22166	0.143823	0.327793	0.260239	0.796711	0.62803	1.06551	0.249243	0.27218	0.271889	1.02161	0.839303	1.50117	1.0159	0.982052	1.58409	0.907262	0.734718	0.814897	0.494732	0.547323	0.62082	0.572168	0.563212	0.374797	0.53183	0.427471	0.394235	0.345073
MIC_0568	Unknown	hypothetical protein	1.24503	1.11764	1.15982	0.922767	1.0145	0.196943	0.426824	0.193812	0.847738	0.597098	1.1108	0.322484	0.323013	0.336067	0.983752	0.801248	1.34689	0.959592	0.760186	1.48814	0.877978	0.957636	1.04472	0.509231	0.493473	0.651077	0.765962	0.800522	0.304143	0.518659	0.415852	0.544265	0.48758
MIC_0569	Mb prot	Variable membrane protein	1.24452	1.06302	1.09659	0.835413	1.3625	0.306663	0.800062	0.096256	1.2169	0.654522	1.10445	0.249232	0.291102	0.322429	1.05111	0.954075	1.45286	0.762831	0.55458	2.05698	0.825788	0.478474	0.756936	0.311318	0.297351	0.52474	0.429885	0.735448	0.155475	0.698126	0.155292	0.154916	0.192015
MIC_0570	Unknown	hypothetical protein	1.19424	0.876098	0.978594	1.07665	1.01921	0.5558	0.6029	0.541057	2.38829	2.32087	3.53902	0.790886	0.955079	0.877415	2.67906	2.68126	3.87738	2.90831	1.77143	2.5445	1.6956	1.33121	2.30229	1.12763	0.782809	1.40121	1.54026	1.15019	0.694387	0.905367	0.668135	0.789746	0.64595
MIC_0571	Unknown	hypothetical protein	1.04481	0.975087	1.22261	0.974079	1.06554	0.178454	0.327124	0.259878	1.46465	1.36786	2.34647	0.385093	0.398037	0.622631	1.50832	1.27088	2.1343	1.40048	1.30035	1.61336	0.950278	0.635954	0.962801	0.675027	0.678124	1.3733	1.00315	0.868449	0.363746	0.534887	0.428087	0.385414	0.31395
MIC_0572	No Sim	no similarity	2.56708	1.1422	0.867138	1.09469	1.22597	NaN	0.0851485	0.0787928	0.981088	0.497265	1.0497	NaN	NaN	NaN	1.12456	0.518261	1.05484	2.05651	0.696077	1.02257	1.38033	0.902622	0.925435	1.77138	0.744618	0.886237	1.02381	0.999552	0.323813	0.0935599	0.152515	0.444831	0.380343
MIC_0573	glgX	isoamylase precursor	NaN	NaN	NaN	0.844134	0.874157	NaN	0.826756	0.709794	1.65405	1.64397	1.92506	0.81327	1.40017	1.19065	1.9537	1.90541	2.16061	2.43657	0.90145	NaN	1.12347	1.12823	1.21332	0.81591	0.806587	NaN	0.81562	0.948671	0.616038	0.706183	1.26665	0.90692	1.05118
MIC_0574	Unknown	hypothetical protein	0.948998	NaN	NaN	1.08371	0.880005	NaN	0.918375	1.30005	1.63765	1.76208	1.77819	1.31209	1.30737	1.43979	1.93178	1.96584	1.80034	1.48161	0.792893	1.02689	0.871897	1.03718	1.18108	0.984817	0.865314	0.90013	1.21454	0.793583	1.01656	1.03933	1.16534	1.26942	1.16413
MIC_0575	dnaJ	heat shock protein 40	0.899775	0.854507	1.10715	0.939256	0.94669	0.88001	0.698695	1.32057	0.668404	0.887635	0.687113	0.977521	0.879467	0.990646	0.718118	0.803135	0.681013	1.12536	1.43041	0.75447	1.54039	1.67202	1.49283	1.19029	1.26118	1.08873	1.4145	0.987139	1.20589	0.869075	0.906189	1.33778	1.2081
MIC_0576	Unknown	hypothetical protein	NaN	NaN	NaN	0.627299	1.05081	NaN	1.6053	2.24379	1.39852	1.47119	1.28448	1.25587	1.13781	1.38736	1.61482	1.56315	1.23425	1.29728	2.01245	1.47312	1.55498	1.8555	1.33063	1.98565	2.20658	1.73056	1.40726	1.64904	2.53645	1.85904	2.27633	2.26698	2.06855
MIC_0577	Unknown	hypothetical protein	0.980258	1.26733	0.935492	0.895575	1.06746	1.53779	1.9418	2.15399	0.782186	0.945211	0.72105	0.870236	0.902397	1.07721	0.571561	0.585098	0.653647	0.768008	2.35502	0.851873	1.4656	1.38728	1.30338	0.934778	1.7115	1.64813	1.33852	1.2877	1.58723	2.72363	1.37275	1.77558	2.00302
MIC_0578	Hydrolase	P-loop containing nucleoside triphosphate hydrolase superfamily	1.10872	0.930777	0.810318	0.918006	1.07146	1.40582	1.73975	1.88391	1.25272	1.4859	1.31469	1.10789	1.44965	1.63273	0.967682	0.974862	0.921206	0.976551	2.24927	1.07061	1.47976	1.1483	1.17872	1.01898	1.38778	1.39001	1.155	1.15272	1.75974	2.35663	1.7512	1.17956	1.59788
MIC_0579	Unknown	hypothetical protein	NaN	NaN	NaN	NaN	1.07303	NaN	0.872262	NaN	1.33381	1.0777	1.1011	1.30771	1.10972	1.27968	0.985414	0.885218	1.42754	1.64827	NaN	NaN	1.05809	0.605248	0.693102	0.596882	NaN	0.821243	NaN	NaN	0.807388	0.512592	NaN	NaN	NaN
MIC_0580	Unknown	hypothetical protein	0.918817	1.30496	0.83548	1.06206	0.813612	1.59831	1.07621	1.76195	1.58445	1.78747	1.34233	1.7416	1.65137	1.40863	1.62686	1.67533	1.39204	1.24119	2.17785	1.41914	1.55206	1.64571	1.20318	1.73211	2.15845	1.65853	2.03386	1.91018	2.35615	1.29535	2.60617	3.05988	3.36286
MIC_0581	Unknown	hypothetical protein	1.04544	1.06719	1.14978	1.14918	1.03445	1.74349	1.36249	1.96725	1.88069	1.97357	1.33677	1.7496	1.79862	1.78601	2.1435	2.17819	1.70469	1.45158	2.43487	1.44883	1.53559	1.88148	1.38478	2.01585	2.78235	1.77108	1.75004	2.34425	3.58078	1.45105	3.14564	3.596	3.86205
MIC_0582	No Sim	no similarity	NaN	NaN	NaN	NaN	NaN	NaN	0.95662	NaN	0.967855	NaN	0.909783	NaN	0.985199	1.17515	1.05856	1.28611	0.815586	0.99475	NaN	NaN	NaN	0.783827	0.896855	1.2955	NaN	NaN	NaN	NaN	1.23421	NaN	NaN	1.12217	0.807398
MIC_0583	No Sim	no similarity	1.68343	1.22153	0.89041	0.914107	0.997403	1.02624	1.38788	0.888205	0.99105	0.956204	1.00141	1.28104	1.08564	1.06204	0.773817	0.616464	0.964308	0.896804	1.08103	0.899459	0.885137	0.781112	0.787877	0.527175	0.899094	0.968407	0.828312	1.09437	0.580917	0.963951	0.442747	0.838027	0.841799
MIC_0584	Plas maint syst	Plasmid stabilization system protein	1.06188	0.94612	NaN	1.20193	0.936921	1.21258	1.44823	0.752315	0.931355	0.835762	0.806388	1.03678	0.622164	0.71787	0.501201	0.482107	0.67622	0.569152	0.705351	0.362236	0.687496	0.450772	0.471901	0.371856	0.551901	0.754118	0.492309	0.777919	0.421211	0.946431	0.262036	NaN	NaN
MIC_0585	frhB	coenzyme F420 hydrogenase subunit beta	0.969427	0.954351	0.812653	0.94881	1.11237	1.06585	0.991447	1.15629	1.38846	1.41959	1.64464	1.02301	0.989048	1.06478	1.47866	1.35802	1.46954	1.83489	1.96953	1.81596	1.20841	0.977975	0.96655	1.18387	1.16597	1.51343	1.18086	0.898852	0.814106	1.03476	1.01744	0.834233	0.662157
MIC_0586	histone dc-ase	histone deacetylase family protein	1.18421	0.869745	1.3246	0.946737	1.00759	0.861808	0.91061	1.12773	0.71765	0.691921	0.761924	0.827678	0.857534	0.906535	0.685892	0.59243	0.648288	0.701978	0.648418	0.852488	1.06992	1.0073	0.982848	0.846411	0.680194	0.934793	1.23198	0.850515	0.807251	0.6743	0.683345	1.23092	1.04698
MIC_0587	Hydrolase	putative hydrolase	1.07331	1.11566	0.962379	0.8521	1.0458	0.813926	0.677458	0.945495	0.839525	0.867414	0.812922	1.01674	1.28521	0.990327	1.00324	1.00683	0.979758	1.14236	0.394639	0.517618	0.611494	0.687773	0.791554	0.576723	0.494506	0.356594	0.649251	0.6023	0.484567	0.383252	0.442656	0.859968	0.673009
MIC_0588	Unknown	hypothetical protein	1.09827	1.14517	0.84788	1.06275	0.979002	0.449148	0.501897	0.667518	0.822397	0.98659	1.09892	0.670396	0.649676	0.761347	0.942965	1.09158	1.04247	1.17053	0.992669	0.991377	0.918396	1.00732	0.825781	1.01218	1.03886	1.05673	1.08662	0.972722	1.00427	0.832278	0.942097	0.782179	0.809775
MIC_0589	CrcB homolog	camphor resistance protein CrcB homolog	0.8153	0.955816	0.761897	0.95163	0.921478	0.628491	0.525791	1.15179	0.398414	0.465871	0.419985	0.741559	0.634741	0.733923	0.42858	0.500392	0.410467	0.866538	0.873086	0.743307	0.748378	0.809053	0.675481	1.42761	1.28423	1.00845	1.34038	0.996675	1.33661	1.09788	0.870099	1.08624	0.910748
MIC_0590	ksgA	dimethyladenosine transferase	0.771451	1.79862	NaN	1.23428	1.16162	1.24482	1.1832	0.99756	1.29099	1.25539	1.19823	0.821537	0.952154	0.965908	1.07838	1.43659	1.34226	1.06944	0.636585	1.59845	0.670887	0.64206	0.831574	1.02833	0.666937	0.561997	0.645793	0.840046	0.834455	1.03954	1.03474	0.822667	0.722051
MIC_0591	ispE	isopentenyl monophosphate kinase	1.1589	0.695101	1.28649	1.01021	1.05388	1.20598	1.2942	1.02315	1.41785	1.14594	1.29649	0.938569	1.06058	0.930905	1.90603	1.83045	1.49327	1.17101	0.705308	1.67176	0.803232	0.717807	0.950379	0.944587	0.667084	0.629693	0.617285	0.875278	1.09529	1.22136	1.2483	0.998983	0.726552
MIC_0592	ureD	urease accessory protein D	0.748494	0.653772	1.24828	0.952102	1.08627	0.715399	1.60591	0.88287	1.41313	1.12706	1.23644	0.8677	0.771008	0.866335	1.32485	1.03526	1.01119	1.00264	0.860573	0.747292	0.936237	0.934745	0.896405	0.847583	0.903971	0.994853	0.922449	0.912976	0.881802	1.35729	0.890052	0.981186	0.96091
MIC_0593	Unknown	hypothetical protein	1.10307	0.972568	1.28951	0.980002	1.12615	0.869705	1.50392	0.830234	0.916796	0.930276	0.956241	0.94201	0.901351	0.988047	0.686616	0.648553	0.761397	0.749506	1.08575	0.638079	1.03344	0.854624	0.931019	0.627772	0.861854	0.995017	0.783744	0.952311	0.714735	1.34882	0.650752	0.829748	0.822995
MIC_0595	gyrA	DNA gyrase subunit A	0.969319	1.15068	1.0689	0.890597	1.0519	0.98274	1.25792	0.414546	1.06413	0.784167	1.01341	0.573024	0.703198	0.499037	1.16057	1.04749	1.37247	0.788677	0.423499	1.08496	0.49617	0.346609	0.589447	0.389584	0.313377	0.414299	0.280948	0.462229	0.305506	0.518225	0.475088	0.323776	0.206429
MIC_0596	Unknown	hypothetical protein	0.989907	0.962529	1.56737	0.921959	1.08061	1.42812	1.40387	1.22721	1.12207	0.947005	1.02088	1.15532	1.34202	1.18652	1.25072	1.19335	1.11305	0.775795	0.951501	1.26949	0.931561	0.954583	1.05658	1.00321	0.776549	0.801885	0.799554	0.916287	1.20893	1.55154	1.34117	1.17964	0.922384
MIC_0597	Mb prot	membrane protein	1.18814	1.1729	0.940382	0.971866	0.896139	1.38963	1.18819	1.91794	1.06443	1.24191	1.02872	1.22851	1.44402	1.2562	1.14251	1.35789	0.976313	0.811707	0.970761	1.00532	0.92727	0.908981	0.99975	1.04755	1.01704	0.833954	1.09483	0.886954	1.27747	1.63687	1.6404	1.26179	1.27648
MIC_0598	asnS	asparaginyl-tRNA synthetase	0.920312	0.865689	1.05112	1.02805	0.884128	1.56531	1.56149	1.3768	1.30459	1.26493	1.26533	0.864885	0.849663	1.02426	1.39251	1.52912	1.32591	1.17922	1.14294	1.65473	0.900067	0.981448	0.743239	1.44079	1.28167	1.64587	1.10492	0.976403	1.70114	1.88707	1.89484	1.4226	1.34628
MIC_0599	Unknown	hypothetical protein	1.07805	0.984531	0.883491	0.895493	1.02867	1.11091	0.993318	1.07254	0.372619	0.441965	0.384491	0.692893	0.749167	0.665147	0.409563	0.455045	0.402222	0.430436	0.33629	0.354053	0.417859	0.452659	0.466617	0.400253	0.365319	0.336183	0.64938	0.411003	0.526242	0.502212	0.446301	0.929256	0.763863
MIC_0600	No Sim	no similarity	0.674313	1.2362	0.833485	0.866521	1.03261	1.0254	0.77711	1.14501	0.453234	0.50817	0.445194	0.892285	0.813286	0.792524	0.498364	0.536953	0.444017	0.5273	0.441935	0.423689	0.505394	0.562725	0.564834	0.483398	0.480939	0.413096	0.821967	0.474889	0.613398	0.496976	0.475488	1.00291	0.759535
MIC_0603	No Sim	no similarity	1.4915	1.19924	1.19938	1.02087	0.873675	0.71715	0.611957	1.36777	0.750991	0.833248	0.695787	0.926408	1.0765	1.00867	0.707289	0.731124	0.625838	0.789221	1.13895	0.714718	0.973207	1.10944	0.995948	1.2687	1.23901	1.0243	1.45162	1.06959	1.45336	0.953489	1.16571	1.24322	1.09308
MIC_0604	No Sim	no similarity	1.91475	1.2675	1.05525	1.14143	1.08242	0.970787	1.27987	1.2193	1.27301	1.56111	1.26397	1.47945	1.27049	2.0025	1.19686	1.02113	1.07697	1.52308	1.50555	NaN	1.16399	0.907156	0.996638	1.16591	1.07526	NaN	1.39298	1.4876	1.14735	1.35841	1.15693	0.529896	0.888005
MIC_0605	AcpP	Putative acyl carrier protein; AcpP; ACP.	1.175	0.970271	0.94394	0.996943	0.997179	1.32782	1.48428	1.41004	1.13971	1.20508	0.988474	1.1088	1.11847	1.33176	0.838725	0.728704	0.819612	0.743197	1.0094	NaN	0.680671	0.561535	0.667302	0.570911	0.558071	0.947026	0.929128	0.684188	0.949097	1.50651	0.892724	0.695305	0.768194
MIC_0607	Unknown	hypothetical protein	0.935187	0.902735	1.27033	1.07761	1.04727	0.632676	0.598168	1.18558	0.530703	0.694638	0.613788	0.961759	0.885597	0.855727	0.662974	0.801719	0.676445	1.22337	0.971866	0.710423	0.888772	1.02313	0.869967	1.46688	1.24757	1.59089	1.63314	1.07601	1.38711	1.10257	1.25596	1.39447	1.44671
MIC_0608	Unknown	hypothetical protein	0.874694	1.61959	0.963186	1.18805	0.924144	0.650494	0.746256	1.355	0.438545	0.609506	0.481029	1.17467	1.08261	1.08002	0.486307	0.557715	0.502478	1.00151	1.14065	0.73757	0.789993	0.990896	0.815755	1.31178	1.59835	1.22932	1.51255	1.22296	1.40534	1.28599	1.12819	1.44704	1.88985
MIC_0609	Unknown	hypothetical protein	1.71478	1.31436	1.14892	1.11228	1.08774	0.662645	0.56448	0.743704	0.439521	0.477869	0.493431	0.723132	0.693528	0.71639	0.507814	0.511642	0.524277	0.726207	0.68783	0.704189	0.672162	0.653948	0.60798	0.890746	0.861771	0.755722	0.897061	0.832118	0.98969	0.609721	0.712077	1.22042	0.917201
MIC_0610	Unknown	hypothetical protein	1.51317	1.22052	0.957807	0.858962	1.13559	0.727217	0.826406	1.19365	0.512418	0.726243	0.61509	0.977263	1.02955	1.03115	0.487894	0.451901	0.470797	0.870597	0.602438	0.492539	0.544187	0.543707	0.606211	0.713773	0.6265	0.603466	0.748111	0.590954	0.902467	0.683083	0.651097	0.933323	0.84313
MIC_0611	Unknown	hypothetical protein	2.23133	NaN	NaN	0.926753	1.12764	NaN	0.565252	0.701489	0.849332	1.00907	0.893645	0.500924	0.559484	0.749297	0.957186	0.854743	0.573133	0.386052	NaN	0.744802	0.751262	0.632962	0.636381	1.46402	1.70892	1.14565	0.950198	1.21321	1.74447	1.46883	1.35498	2.1448	1.62342
MIC_0612	Unknown	hypothetical protein	NaN	NaN	NaN	NaN	NaN	NaN	0.916659	NaN	1.2545	1.60217	1.50504	NaN	NaN	NaN	1.51581	1.6216	1.07743	0.562405	NaN	NaN	NaN	NaN	NaN	1.45723	NaN	1.2245	NaN	NaN	1.49934	1.56337	1.66823	NaN	NaN
MIC_0613	Unknown	Hypothetical protein	NaN	NaN	NaN	NaN	NaN	NaN	NaN	NaN	NaN	NaN	NaN	NaN	NaN	NaN	NaN	NaN	NaN	NaN	NaN	NaN	NaN	NaN	NaN	NaN	NaN	NaN	NaN	NaN	NaN	NaN	NaN	NaN	NaN
MIC_0614	Txe/YoeB family	Txe/YoeB family addiction module toxin	0.871019	1.0983	1.3072	1.10785	0.961788	NaN	0.509933	0.515772	0.670592	1.25261	1.1824	0.90496	0.80863	0.889392	0.983065	1.29815	1.04307	0.63396	0.973702	0.663774	0.812938	1.04352	1.23598	1.20402	1.13721	0.956523	1.88383	1.02223	0.839295	0.478948	0.957032	0.749912	0.860437
MIC_0615	Unknown	hypothetical protein	1.12458	1.34622	1.17647	0.90959	1.16789	0.655537	0.619667	0.750483	0.524838	0.600773	0.577738	0.855981	0.960869	0.786534	0.556136	0.536929	0.544398	0.661501	0.932763	0.551788	0.928505	1.09244	1.31408	0.840257	1.06385	0.715417	1.37475	1.06854	0.629003	0.506185	0.552576	0.991213	0.848041
MIC_0616	No Sim	no similarity	NaN	NaN	NaN	NaN	NaN	NaN	NaN	NaN	1.07866	1.21128	1.56693	0.747971	1.15766	NaN	0.796041	1.24599	0.830109	0.874907	NaN	NaN	0.786527	1.34288	1.30422	1.86399	NaN	NaN	0.97909	1.51548	3.01037	NaN	NaN	2.07812	2.51236
MIC_0617	Unknown	hypothetical protein	NaN	1.55214	NaN	NaN	1.24196	NaN	1.04131	1.15517	0.951094	0.758308	0.794312	NaN	1.30869	1.38647	0.955878	0.887833	0.981903	1.27055	0.941993	1.04115	0.940171	0.723234	0.880157	0.930459	0.951312	1.0489	0.798265	0.883021	1.20662	0.928911	1.14459	0.681637	0.920136
MIC_0618	Unknown	hypothetical protein	2.08334	0.65832	1.5165	1.26302	0.729647	0.890931	0.812541	0.469224	1.02646	1.57079	1.93183	0.717194	0.899094	0.748487	0.934002	0.893739	1.33284	0.87903	0.822951	NaN	0.747114	0.760064	0.697906	0.943406	0.874893	NaN	0.634341	0.876687	0.868347	0.636007	0.558737	0.768039	0.631401
MIC_0619	No Sim	no similarity	NaN	NaN	NaN	NaN	NaN	NaN	0.765297	0.488455	1.39646	1.51443	1.53507	0.820652	0.895321	0.82563	1.16174	0.899469	1.32209	1.19596	NaN	1.21674	1.22491	0.673689	0.955215	0.928653	1.05937	NaN	0.479435	0.902841	0.739028	0.676723	0.65007	0.600126	0.573386
MIC_0620	Porin typ	porin type major outer membrane protein	1.14708	0.541175	0.950821	1.18812	1.57987	0.945542	1.04056	0.981642	1.62838	1.45609	1.71171	0.916284	1.28504	0.969485	1.58742	1.51932	1.7403	1.47759	1.45166	3.46034	1.52788	1.42928	2.39868	2.08504	1.89259	2.24079	1.12122	1.65422	1.64116	1.92984	2.19692	1.38899	1.41817
MIC_0623	Gly debranc	glycogen debranching enzyme	1.05418	2.35374	1.17835	1.11281	1.08752	0.559721	0.802533	1.28511	0.658597	0.904189	0.732491	1.51039	1.21613	1.34055	0.706697	0.7936	0.883832	1.59679	0.730651	0.60758	0.624654	0.653504	0.579237	0.724379	0.843952	0.564571	0.747399	0.604208	0.772007	0.548797	0.741249	0.891384	0.769956
MIC_0624	Unknown	hypothetical protein	2.0248	0.736191	1.1708	NaN	NaN	0.531009	1.20489	NaN	0.709476	0.59201	1.38637	NaN	0.944854	0.645678	0.815958	0.693859	1.21041	0.821147	0.567114	NaN	0.666473	0.904431	0.870244	0.645678	0.813744	NaN	0.592596	0.93879	0.565043	0.671052	0.818324	0.993512	0.787011
MIC_0625	Unknown	hypothetical protein	1.0098	1.05665	1.06977	0.980547	1.0679	0.840327	0.830994	1.25392	0.567263	0.689867	0.614625	0.980816	0.920732	0.836127	0.674822	0.691014	0.637959	0.909703	0.801325	0.780591	0.671212	0.868988	0.694053	1.08201	1.07777	0.919237	1.11525	0.966513	1.03092	0.925855	0.947241	1.27186	1.29141
MIC_0626	Unknown	hypothetical protein	0.818784	1.31871	0.758795	1.11227	0.97969	0.350865	0.552026	1.83192	0.520883	1.03891	0.66055	1.51254	0.939982	2.08646	0.892547	1.15949	1.36322	1.52756	2.21937	1.30529	1.14538	0.896399	0.647674	1.5351	2.10024	NaN	NaN	NaN	1.1304	2.76607	1.05864	1.62148	2.43416
MIC_0627	No Sim	no similarity	0.989157	0.804377	1.09101	1.06424	1.09899	0.838682	0.690264	0.925434	0.736648	0.768483	0.660358	1.14375	1.0591	1.0279	0.738485	0.710641	0.622821	0.653838	1.02023	0.731071	0.815877	1.0142	0.920951	0.89967	0.972415	0.959119	1.21921	0.994272	1.02974	1.11113	1.04224	1.10475	1.13281
MIC_0628	Pyruvate kinase	pyruvate kinase	1.02304	1.12071	1.07035	0.823403	1.14927	0.476714	0.900886	0.272243	0.411516	0.318501	0.481608	0.269729	0.28671	0.435626	0.379958	0.356442	0.494629	0.371462	0.318302	0.654787	0.506064	0.420566	0.471069	0.450204	0.34865	0.697371	0.505813	0.580057	0.503359	0.724597	0.507639	0.880484	0.609413
MIC_0629	gatB, pet112	glutamyl-tRNA(Gln) amidotransferase subunit B (EC 6.3.5.-)	1.06067	0.921201	1.13177	1.02345	0.988198	0.990134	1.08852	0.774589	1.33038	1.1596	1.54273	0.863509	0.829071	1.04272	1.08742	1.15427	1.31933	1.23685	1.84208	1.44392	1.84806	1.45606	1.48068	0.928329	0.913294	1.48259	1.11971	1.40367	0.990474	1.68862	1.19767	0.749329	0.670273
MIC_0630	Cob ac synth	cobyrinic acid a,c-diamide synthase	1.06283	1.02211	0.958902	1.01827	1.08946	1.00487	0.950602	1.2518	1.29	1.48664	1.5065	1.1888	1.35334	1.19717	1.32054	1.26202	1.37997	1.42632	2.16852	1.33915	1.63998	1.99832	1.89848	1.35225	1.58536	1.27753	1.53475	1.62662	1.49517	1.72851	1.56276	1.28702	1.2758
MIC_0631	Unknown	hypothetical protein	1.43484	1.06608	1.66012	0.870312	0.895596	0.917824	1.80287	0.969474	0.994041	1.03546	0.97523	0.557757	0.887221	0.715562	0.8854	0.862195	0.908473	0.631061	0.779993	1.157	0.973846	1.12196	0.961925	1.06096	0.720072	0.701505	0.903141	1.17193	2.64272	4.86642	2.6352	2.17008	1.88604
MIC_0632	Unknown	hypothetical protein	0.717273	0.878963	1.10514	0.952413	1.08589	0.921766	0.974673	1.02981	0.461665	0.413769	0.363107	0.53113	0.657219	0.577841	0.353355	0.428899	0.311507	0.289379	0.787156	0.788017	0.946169	0.925708	0.915134	0.978115	0.839115	1.00995	1.21788	1.41336	1.95855	2.77305	1.7157	2.08482	2.15248
MIC_0633	MNHB	hypothetical protein	0.8527	NaN	NaN	0.980051	0.938365	NaN	2.13948	2.48494	2.77341	3.32076	2.9519	2.9247	2.6709	3.71819	2.41294	2.50033	2.36068	1.9631	1.7231	1.48539	1.30338	1.40962	1.05102	1.24543	1.54959	0.935361	1.27001	1.06287	1.34157	1.5624	1.8547	1.06646	1.28508
MIC_0634	Unknown	hypothetical protein	NaN	NaN	NaN	1.16131	1.32246	NaN	1.41197	1.21801	2.42915	2.76606	3.79525	1.46286	1.93464	0.867449	2.3039	2.21999	2.7423	1.52439	1.23738	1.03794	1.12094	1.32152	1.248	0.937561	1.01177	NaN	1.82426	1.76266	0.998611	0.894588	1.29071	1.78161	2.0266
MIC_0635	Unknown	hypothetical protein	NaN	NaN	NaN	NaN	0.897486	NaN	1.78793	2.20968	2.54302	3.13314	3.36746	NaN	2.78795	2.84627	3.38452	3.06134	2.95486	2.29926	1.52126	NaN	1.3807	1.84245	1.59527	1.45384	NaN	NaN	1.10091	1.03906	1.58106	NaN	NaN	1.10804	1.59935
MIC_0637	Unknown	hypothetical protein	NaN	NaN	NaN	1.09898	0.970783	NaN	1.36657	1.67725	2.04377	2.23612	1.99226	1.84215	2.4236	1.79936	2.37114	2.09583	2.00723	1.92155	1.28847	1.24662	0.884814	1.21324	1.32434	1.09614	0.810122	0.72676	0.91874	0.697601	1.45407	0.831037	1.11105	1.03968	1.02336
MIC_0638	Unknown	hypothetical protein	NaN	NaN	NaN	0.85714	1.15246	NaN	1.72933	2.05246	2.32172	2.13749	2.06511	1.32987	2.22716	1.53973	2.64705	2.09587	2.04654	2.09727	1.28644	1.87997	0.834888	0.979357	1.14931	1.07176	0.774011	0.798903	0.771788	0.720169	1.36815	0.81517	1.18977	0.831035	0.770462
MIC_0639	ndhD5c	NADH dehydrogenase subunit 4	1.05418	0.939823	1.19266	0.940604	1.0274	1.20727	1.1141	1.20972	1.32835	1.24187	1.20388	1.04903	1.13289	1.18825	1.45229	1.36997	1.23499	1.25688	0.588328	0.928282	0.671407	0.658465	0.650706	0.798968	0.606813	0.565776	0.743865	0.507227	0.885877	0.662804	0.867483	0.886849	0.7663
MIC_0640	MNHC	putative multicomponent Na+:H+ antiporter subunit C	1.10198	0.822348	1.1415	0.936	0.94526	1.36768	1.29887	1.34766	1.3821	1.38408	1.12106	1.03738	1.11078	1.11189	1.60116	1.42334	1.19922	1.12164	0.690119	1.05672	0.616898	0.617165	0.6876	0.880589	0.681047	0.559446	0.803486	0.546733	0.819386	0.854632	0.832162	0.857692	0.612187
MIC_0641	ndhD5a	NADH dehydrogenase subunit 4	1.25803	0.783011	1.14169	1.0979	0.9707	1.10952	1.22585	0.595894	0.669108	0.502981	0.565703	0.743091	0.815896	0.798186	0.665002	0.600256	0.583306	0.511869	0.23732	0.674699	0.469247	0.514903	0.520134	0.334046	0.359425	0.377922	0.453249	0.451421	0.368403	0.319992	0.314993	0.797464	0.568815
MIC_0642	TPR rep	TPR domain protein	0.883669	NaN	NaN	0.913953	0.943947	NaN	1.87437	1.58554	1.95271	2.14069	2.2596	1.07702	1.29161	1.67278	1.75367	1.56108	1.78686	1.30216	1.20207	1.20595	1.32692	1.11528	1.11272	0.820051	1.17214	0.649914	0.99889	1.21804	0.921614	1.61868	1.15512	1.39966	1.41252
MIC_0643	Unknown	hypothetical protein	1.39504	1.27577	1.25388	1.11291	1.09098	0.721716	0.71669	0.914806	1.34019	1.19035	1.59465	1.04611	1.10058	1.1797	1.54668	1.54764	1.60697	1.51413	0.89009	1.13399	1.07542	1.45581	1.35291	1.1021	1.05465	0.802314	1.2006	1.09092	0.999019	0.799815	0.828151	1.3365	1.30187
MIC_0644	apcD	allophycocyanin-B	0.961911	1.10829	0.956868	1.27846	0.976373	0.615996	0.433974	1.43336	0.649662	0.947529	0.687249	1.15939	0.916276	0.843351	0.876803	1.12729	0.851176	2.85874	1.56578	1.10834	1.4157	2.00743	1.39078	1.11208	1.16222	0.916194	1.51114	0.886271	1.08009	0.743052	0.855742	0.899284	1.16526
MIC_0645	Mb prot	erthyrocyte band 7 integral membrane protein	1.09286	1.0402	1.16231	0.89205	1.10469	0.499978	0.404782	0.374206	0.485523	0.391115	0.486408	0.52084	0.453412	0.469933	0.472802	0.372023	0.513558	0.971429	1.42978	1.24905	1.71213	2.20414	1.84302	1.95306	1.49281	1.97742	2.18335	1.69659	0.806025	0.498675	0.546323	1.33237	1.1091
MIC_0647	Unknown	hypothetical protein	1.18403	1.06435	0.720868	1.12889	0.966235	0.36053	0.507843	0.744292	1.51283	1.97001	2.40157	1.25138	1.31684	1.60197	2.08052	1.94376	2.50727	3.96447	3.57393	4.14811	3.51521	4.57425	3.35663	1.96664	1.74613	1.54706	2.09184	2.12983	1.17644	0.871544	1.23	1.54108	1.42434
MIC_0648	Unknown	hypothetical protein	1.37135	1.48278	1.0195	1.06281	0.973715	0.562073	0.593133	1.03347	1.39281	1.96085	2.08246	1.51202	1.4224	1.62741	1.86371	1.89097	2.10016	3.65735	3.51355	3.44352	3.53279	4.61604	3.65463	1.81602	1.60938	1.57039	1.90718	2.07026	1.41246	1.07115	1.3477	1.52876	1.50077
MIC_0649	MrpA	Microcystin related protein MrpA	0.719652	1.27676	0.795839	0.996189	1.0347	NaN	0.572458	0.492145	0.694816	0.708188	0.859727	0.755065	0.869249	0.746114	1.03529	1.03918	1.3643	1.6344	0.70404	1.57263	1.68452	1.22529	2.54956	0.931894	0.739788	0.900337	1.9085	1.32649	0.512086	0.41775	0.540725	0.805252	0.742254
MIC_0650	MrpB	Microcystin related protein MrpB	1.43665	1.34212	0.658407	0.938628	0.9481	0.463705	0.583163	0.933576	0.414425	0.442513	0.399395	0.916085	0.960847	0.696984	0.412347	0.451105	0.520013	0.609482	0.892817	0.988692	0.974524	1.15612	1.15475	1.24022	1.24588	1.46808	1.14919	1.23026	1.31891	0.721394	1.26963	1.46311	1.0522
MIC_0654	Unknown	Hypothetical protein	NaN	NaN	NaN	NaN	NaN	NaN	NaN	NaN	NaN	NaN	NaN	NaN	NaN	NaN	NaN	NaN	NaN	NaN	NaN	NaN	NaN	NaN	NaN	NaN	NaN	NaN	NaN	NaN	NaN	NaN	NaN	NaN	NaN
MIC_0655	TR-ase	transposase	0.8614	1.03625	0.892498	0.970136	1.10135	0.657666	0.760885	1.00282	1.16405	1.09326	1.22574	0.803949	0.582276	0.725079	1.08871	1.03385	0.950104	1.32851	1.54859	1.39761	2.00583	2.13724	1.8659	1.55977	1.72615	1.40766	1.85069	1.68643	1.16375	0.756659	1.15214	0.777597	0.839615
MIC_0656	Unknown	hypothetical protein	NaN	NaN	NaN	NaN	NaN	NaN	NaN	NaN	1.31521	1.48263	1.29803	NaN	NaN	NaN	1.29731	NaN	NaN	1.06971	NaN	NaN	NaN	NaN	NaN	1.1149	NaN	NaN	NaN	NaN	NaN	NaN	NaN	NaN	NaN
MIC_0657	cofH	FO synthase subunit 2	1.22014	1.1438	0.887076	1.0254	0.933402	1.1867	1.29411	0.877117	1.44922	1.33392	1.35076	1.37765	1.22905	1.47297	1.15322	1.22894	1.24797	0.769546	0.508917	0.598275	0.572851	0.609125	0.598367	0.528981	0.473525	0.54526	0.530526	0.47018	0.610844	0.716622	0.538942	0.710915	0.600583
MIC_0658	psb29	Psb29 Photosystem II sub-stoichiometric subunit	1.18664	0.920382	0.943446	0.983124	1.16829	1.23586	1.62154	1.21855	2.46652	NaN	2.22349	2.27727	2.21667	2.33308	2.0246	1.55697	1.86079	1.37482	0.372861	0.282346	0.564597	0.464305	0.611268	0.125169	0.135728	0.165996	0.290438	0.199283	0.290212	0.405167	0.229108	0.462441	0.436619
MIC_0660	smpB	SsrA-binding protein	1.09543	0.924612	0.937004	1.01009	0.99129	0.829752	0.780993	0.926023	0.820925	0.819865	0.848184	0.881087	0.831389	0.828245	0.830249	0.737782	0.878839	0.995055	1.31036	0.873125	1.37111	1.49549	1.38175	1.19829	1.34295	1.34029	1.28602	1.23382	1.08412	1.03892	0.960005	1.30636	1.13811
MIC_0661	Unknown	hypothetical protein	1.20712	0.878573	0.810865	1.04333	1.23756	1.02523	1.62432	1.49629	0.956565	1.1211	1.05399	0.512493	0.536442	0.655948	1.11325	1.01032	1.18436	2.06262	3.06883	1.69172	1.67971	1.59062	1.33295	1.83441	2.31931	2.59732	1.15761	0.8967	1.09894	1.66681	1.47283	0.891859	0.689807
MIC_0662	Unknown	hypothetical protein	1.1007	0.930468	1.10115	1.25943	1.05235	0.278148	0.239431	0.546315	0.27924	0.372889	NaN	0.399312	0.373207	0.371174	0.314335	NaN	NaN	0.742822	0.812684	NaN	0.773769	1.16375	0.786999	0.946212	1.19721	1.08777	1.3744	0.947832	0.60736	0.435994	0.435772	0.886517	0.627726
MIC_0664	DnaJ like	heat shock protein DnaJ-like	1.2285	0.913477	1.09932	0.950581	1.04152	1.29085	1.19351	1.19542	1.12809	1.22929	1.0676	1.1283	1.08324	1.14085	1.0769	1.11436	1.02086	0.881426	1.5935	1.4134	1.68222	1.60929	1.34969	1.87221	1.61783	1.91609	1.60373	1.86379	2.04405	2.42584	2.25955	2.2278	2.26939
MIC_0665	pdhA	pyruvate dehydrogenase E1 component, alpha subunit	0.564657	0.858266	0.942998	0.977644	1.06749	1.41372	1.18308	1.00489	1.694	1.52458	1.59765	1.27567	1.39649	1.43588	1.99738	1.85553	1.68261	1.4555	0.702753	0.998681	0.874174	0.83384	0.906014	0.805906	0.669853	0.617074	0.77655	0.745574	0.911522	0.925881	1.04952	1.00123	1.02441
MIC_0667	Unknown	hypothetical protein	1.28234	0.92543	1.16529	0.957222	0.885451	1.2081	1.99222	1.42574	1.62311	1.47501	1.70509	1.14846	1.35631	1.20792	1.82663	1.73461	1.87861	1.58685	1.25963	2.01109	0.773379	0.765532	0.837498	0.728559	0.908138	0.983574	0.667445	0.688083	1.13809	1.41389	1.64099	0.836048	0.793474
MIC_0668	TR-ase	transposase	0.94682	1.36086	NaN	0.904122	0.926944	NaN	1.31822	1.2801	0.999436	1.0537	0.898359	0.979942	0.620605	0.978499	0.965768	0.926329	0.849679	1.15033	1.42827	1.66485	1.19029	0.975262	0.742549	1.80903	2.06942	2.43919	1.30431	1.68438	1.33527	1.91265	1.23479	0.635252	0.713291
MIC_0669	Unknown	hypothetical protein	1.45045	1.077	NaN	1.07024	1.34365	1.05668	1.02573	1.10534	0.397514	0.353894	0.384316	0.586688	0.633294	0.569641	0.582806	0.375726	0.355964	0.516149	1.055	0.937408	0.841936	1.07299	0.930117	1.04263	1.13251	1.44833	1.00642	1.00355	1.48676	1.57709	1.45023	1.56406	1.30485
MIC_0670	Unknown	hypothetical protein	0.916823	1.00212	1.08403	0.974267	0.960482	1.42769	1.21667	1.80603	1.17466	1.37459	1.24668	1.29298	1.38109	1.4316	1.21028	1.20222	1.06114	0.926837	1.75183	1.192	1.61286	1.66123	1.75715	1.60964	1.42833	1.49528	1.7059	1.42278	1.88653	2.14326	1.87148	1.88116	2.08356
MIC_0671	Gly Trase	probable glycosyl transferase	0.84152	0.897107	0.960454	0.971776	1.00803	1.39509	0.986209	1.55868	1.22892	1.37535	1.20779	1.4575	1.67477	1.40237	1.59251	1.76068	1.22141	0.965511	1.06629	0.985846	1.12731	1.25511	1.36855	1.65577	1.30035	0.998894	1.87177	1.21437	1.35302	1.35989	1.4378	1.36893	1.65302
MIC_0672	Unknown	hypothetical protein	1.05984	0.742356	1.16029	0.991672	0.971862	1.95692	0.584334	0.940527	1.02178	0.946806	0.963872	1.02776	1.14558	0.797282	1.36004	1.1711	1.12009	1.01223	0.648905	0.438364	0.682881	0.923524	0.87588	1.00667	0.965013	0.65786	1.63371	0.840668	0.974633	0.550437	0.828261	1.42018	1.45553
MIC_0673	aat	Leu/Phe-tRNA-protein transferase	1.04513	1.22601	0.88032	0.925864	1.01727	0.713414	0.573739	1.08879	0.403725	0.522278	0.434981	0.904782	0.884968	0.715022	0.498634	0.628813	0.567929	0.751006	0.574173	0.547574	0.632132	0.772107	0.756691	0.806259	0.895742	0.67308	1.05818	0.774346	0.705016	0.615788	0.704339	1.06107	1.08007
MIC_0674	Oxoprolinase	putative 5-oxoprolinase	1.46078	NaN	NaN	1.00006	1.11621	NaN	0.951342	1.08616	0.596813	0.648344	0.623937	0.605928	0.839183	0.767927	0.633034	0.628536	0.526211	0.738812	1.10087	0.977377	0.817831	0.898402	0.666594	1.01708	0.956866	1.13766	0.807628	0.69764	1.31589	1.09437	1.14631	0.853126	0.745101
MIC_0675	Oxidoreductase	probable oxidoreductase	1.07836	1.14526	1.56915	0.747437	0.948326	0.599282	0.93096	1.31394	1.15948	1.27164	1.15667	1.02331	1.32462	1.49327	1.41511	1.75997	1.25152	1.25273	0.989571	0.90501	0.930295	1.26533	1.01935	1.06533	1.08927	0.832548	1.23928	1.21099	0.989346	1.21919	1.31483	1.35429	1.55708
MIC_0676	TR-ase	transposase	NaN	NaN	NaN	NaN	NaN	NaN	1.03789	1.19696	1.14514	1.00205	0.799619	1.05799	0.973747	1.18588	0.83614	0.883863	0.740943	1.19079	NaN	1.53865	1.22801	0.971151	0.853772	1.88633	1.98468	2.44789	1.27497	1.35922	1.26006	NaN	1.88465	0.836623	0.727547
MIC_0677	TR-ase	transposase	1.06499	1.78624	NaN	0.892244	0.981191	NaN	1.19401	1.43252	1.38766	1.14933	1.10688	1.13074	0.580328	0.947286	0.909733	1.09762	1.02348	1.33055	1.72067	1.4844	1.05576	0.983526	0.747021	1.48554	2.24879	2.4379	1.36657	1.78759	1.27663	2.05129	1.08579	0.539887	0.763802
MIC_0678	TR-ase	transposase	1.28622	1.23037	1.23411	1.02566	1.06789	1.33028	1.61004	1.17176	1.81449	1.65037	1.7694	1.9011	1.40922	1.59822	1.1658	1.07846	1.19306	1.11606	1.41848	0.806957	1.19708	0.838002	0.959492	0.873285	0.93135	1.08958	0.970128	1.16292	0.784271	1.64462	0.557436	0.701423	1.07257
MIC_0679	ATP ase	predicted ATPase	NaN	NaN	NaN	1.00442	1.21522	NaN	0.864683	1.30763	1.09204	1.17966	1.36174	0.925691	0.802597	0.856082	1.33102	1.13936	0.917144	1.00647	NaN	0.917848	0.834477	1.09746	0.750693	1.28476	1.2173	NaN	0.811067	1.05516	1.50103	1.51076	1.33717	1.54125	1.4429
MIC_0683	No Sim	no similarity	NaN	NaN	NaN	0.763396	0.825192	NaN	1.35989	2.62301	0.631541	0.751466	0.591301	1.11796	0.956996	1.05269	0.833806	0.833737	0.684195	0.753461	1.39997	1.08429	0.929436	1.35217	0.975756	1.29781	1.60206	0.995351	1.45225	1.14613	2.22176	1.34521	2.08432	1.66361	1.36232
MIC_0684	secA	preprotein translocase SecA subunit	1.11278	0.97799	0.921623	0.968781	1.06453	1.10079	1.43743	1.35281	1.15482	1.23586	1.25501	1.53298	1.83337	1.4888	1.08865	1.31747	1.37826	1.28462	0.844747	0.860179	0.467122	0.565382	0.713303	0.4306	0.579524	0.485036	0.626742	0.486182	0.633527	0.889135	0.932222	0.717473	0.655423
MIC_0685	Unknown	hypothetical protein	1.70439	1.09969	1.11172	0.949195	1.08156	0.459996	0.785578	1.18858	0.26782	0.330691	0.253954	0.708391	0.700306	0.685387	0.285737	0.319607	0.247274	0.38592	1.06216	0.610112	0.8146	0.931242	0.846732	0.71173	1.08988	0.717329	1.11511	1.03317	0.773934	1.01245	0.831177	1.04554	1.05659
MIC_0686	Unknown	hypothetical protein	1.2888	1.26049	0.978557	0.983403	1.11132	0.957845	1.37451	1.41431	0.935555	1.00563	0.873831	0.782323	0.718157	1.03348	0.64545	0.695827	0.686338	0.590037	0.973239	0.605361	0.840413	0.493381	0.467484	0.737967	0.937974	0.95747	0.65968	0.760332	1.17559	1.87093	0.929004	0.603545	0.729518
MIC_0687	Unknown	hypothetical protein	1.04277	1.51875	1.0066	1.21517	0.923893	0.865402	0.777844	1.35978	0.711484	0.82188	0.685713	1.41481	1.0217	1.16799	0.564475	0.712613	0.743482	0.791051	1.10642	0.72188	0.836136	0.648031	0.73274	0.814855	0.971785	0.903252	0.89597	0.592761	1.05937	1.04468	1.0404	0.759254	0.684399
MIC_0688	Unknown	hypothetical protein	1.07537	1.07066	0.767234	0.903201	1.07182	1.07948	0.904282	1.79803	0.492364	0.532988	0.377589	0.992838	0.732463	1.03897	0.592634	0.657014	0.483388	0.699649	1.19928	0.897826	0.852101	0.602488	0.671399	1.46812	1.57125	1.37155	1.16916	1.00242	1.66044	1.75622	1.6162	1.23983	1.45497
MIC_0690	TR-ase	transposase	0.934318	1.0321	NaN	1.06709	0.964521	0.880871	1.15735	1.2317	1.24427	1.14582	1.25976	1.28226	1.01727	1.26378	1.05528	1.05385	0.957877	1.05004	1.07906	1.1273	0.941557	0.846051	0.907649	1.28784	1.19063	1.0666	0.76572	0.931416	1.37611	1.27273	1.35201	0.948702	0.982962
MIC_0691	Unknown	hypothetical protein	0.823725	1.41258	0.873566	1.15351	0.831267	0.876424	0.970598	0.906768	0.985765	1.18875	1.19785	0.894891	0.956279	0.803108	0.996251	0.9604	0.917484	0.948682	0.676651	0.790469	0.757496	0.788409	0.860605	0.857613	0.773861	0.873726	0.736012	0.96324	0.971255	1.03026	0.924089	1.10216	0.98788
MIC_0694	TR-ase	transposase	0.921605	1.32191	1.31419	0.981436	0.932421	1.08731	1.41361	1.33658	1.67764	1.57913	1.6885	1.80866	1.40184	1.68463	1.12407	1.11815	1.17473	1.1922	1.4972	0.846425	1.37374	0.942222	1.09984	0.921181	1.0007	1.11772	0.986163	1.20639	0.791598	1.39075	0.677751	0.744472	1.06831
MIC_0696	Unknown	hypothetical protein	0.928389	0.822065	1.20669	0.991755	1.006	1.00667	1.23421	0.852937	0.580198	0.58589	0.546736	0.803192	0.844434	0.897309	0.49059	0.508172	0.49649	0.49553	0.587471	0.409794	0.757165	0.625857	0.808855	0.355506	0.485711	0.467586	0.759187	0.786891	0.530048	0.953207	0.455898	0.648835	0.635069
MIC_0697	Unknown	hypothetical protein	0.869535	1.86833	0.76477	0.881513	1.22954	0.560723	1.20152	0.87088	0.480102	0.544849	0.483695	0.660579	0.768212	0.945697	0.420512	0.366213	0.423458	0.5325	0.556607	0.378391	0.726385	0.55052	0.903044	0.382611	0.496362	0.41556	0.609599	0.789462	0.445035	0.806288	0.466931	0.552425	0.656974
MIC_0699	Unknown	hypothetical protein	1.31083	1.23046	1.0931	0.972204	1.09866	0.841029	0.651192	1.06135	0.544201	0.685174	0.548639	0.967365	0.918455	0.852717	0.649932	0.601968	0.584618	0.989404	1.0983	0.613145	1.10662	1.22095	1.21639	0.992531	1.30264	0.914152	1.41568	1.07563	0.827842	0.560754	0.645735	1.00506	1.0404
MIC_0702	Unknown	hypothetical protein	0.904212	1.55991	NaN	1.12944	1.07338	NaN	0.53724	1.26564	0.460131	0.525475	0.483012	0.339335	0.22653	0.328428	0.567473	0.611874	0.67497	1.2473	1.98103	2.35361	3.75186	2.78947	4.53724	1.9527	1.97314	1.70193	2.72045	2.58181	0.895115	1.88453	0.847045	0.601209	0.540965
MIC_0703	Fe-S clust	Fe-S-cluster oxidoreductase-like	1.24404	1.07325	1.0956	1.02071	1.03876	0.566552	0.596885	1.1277	0.380388	0.535149	0.436121	0.737858	0.82471	0.682672	0.449781	0.445008	0.49864	0.480528	0.361186	0.312306	0.478959	0.581456	0.611175	0.543822	0.443613	0.384264	0.707883	0.516791	0.657749	0.41833	0.454463	0.926716	0.657894
MIC_0704	Unknown	hypothetical protein	0.982179	1.29143	1.20824	1.04226	0.996479	0.921322	0.73446	1.72959	0.553536	0.772285	0.519878	1.10157	1.19217	0.989867	0.66451	0.739531	0.503324	0.714741	0.608399	0.407565	0.5634	0.754847	0.666123	1.00989	0.850014	0.548859	1.09587	0.819613	1.19862	0.873505	0.977934	1.31704	1.42574
MIC_0705	G-6-P dH-ase	Glucose-6-phosphate 1-dehydrogenase	NaN	NaN	NaN	1.34071	1.05198	NaN	1.62411	1.65912	1.53776	1.92928	1.26424	1.07616	1.55117	1.7993	1.89949	1.99334	1.39148	0.963935	1.01435	0.980609	0.925561	0.925612	0.934656	0.89118	0.599022	0.686904	1.02617	1.01287	0.913211	1.48192	1.31034	0.938636	0.70338
MIC_0706	proC	pyrroline-5-carboxylate reductase	0.893124	1.00529	0.797844	1.00431	0.934318	1.51482	0.958393	1.55918	1.90887	2.02851	1.59557	1.23695	1.4356	1.36576	2.98618	2.7483	1.78958	1.24718	1.2729	0.751974	0.921369	1.0982	0.956963	1.25203	1.202	0.836458	1.03603	1.0001	2.16091	1.57899	2.40159	1.75958	1.90092
MIC_0707	ycf50	hypothetical protein YCF50	1.23898	0.926033	1.02396	0.940326	1.3617	2.83029	6.65578	2.77831	2.24931	NaN	2.04228	2.07513	2.36341	2.50859	1.70062	2.02878	1.80813	1.16421	4.27081	1.93278	2.17094	2.13241	1.91403	0.806511	1.79045	2.14675	1.62545	1.84592	1.8003	8.52297	2.77316	1.44636	1.72422
MIC_0709	Unknown	hypothetical protein	1.07987	0.997989	1.12712	0.987249	1.08405	1.19111	0.913481	1.68963	0.901049	1.03215	0.900312	0.864984	1.08956	0.754584	0.83567	0.803187	0.615249	0.504887	0.864217	0.54251	0.610384	0.822533	0.630924	1.20338	1.14029	0.977008	1.38994	1.17088	2.0226	1.89863	1.44816	2.6771	2.57608
MIC_0710	Unknown	hypothetical protein	1.1402	0.853869	1.09727	0.877074	0.977033	0.721328	0.771641	1.7967	0.525653	0.645134	0.557931	0.895908	0.967452	0.825293	0.506201	0.606107	0.44679	0.4142	1.1602	0.488598	0.785919	0.921218	0.682368	1.42774	1.65937	0.943305	1.87539	1.3528	2.06876	1.86125	1.71331	2.16188	2.31589
MIC_0711	ndhB	NAD(P)H-quinone oxidoreductase chain 2	1.10833	0.767343	0.889431	0.938899	1.1543	1.03885	1.16244	1.14532	1.20604	1.19258	1.23501	1.25427	1.28922	1.32558	1.56265	1.37748	1.47125	1.64849	0.754922	1.25654	1.05326	1.0253	1.18604	0.747301	0.567778	0.745684	0.846393	0.640379	0.744901	0.789167	0.819955	0.96743	0.828673
MIC_0712	Unknown	hypothetical protein	NaN	NaN	NaN	1.25448	1.12664	NaN	1.11744	1.2947	1.79754	1.70003	1.85945	1.92607	1.46893	1.37978	1.76096	1.53439	1.93265	1.71992	1.84209	0.852175	1.80937	1.14304	1.56709	1.30646	1.47679	1.37214	1.18913	1.18835	1.42442	0.88288	0.887286	1.30106	1.40233
MIC_0713	Unknown	hypothetical protein	1.13369	1.38795	0.958584	1.22038	1.02676	1.3006	1.14078	0.712563	1.50491	1.30458	1.4876	2.0459	1.1678	1.19733	1.23892	0.810739	1.75887	1.62248	1.53428	0.819919	1.32972	0.750282	0.943339	0.791744	0.905888	1.35382	0.571522	0.86658	1.09829	0.608841	0.6663	0.744711	0.66165
MIC_0714	EcoEI	Type I restriction enzyme EcoEI M protein homolog	NaN	NaN	NaN	NaN	0.838141	0.829585	0.541831	NaN	1.19248	1.32124	1.74691	1.47972	1.18803	1.22656	1.28091	1.28732	1.38926	0.805016	0.718802	NaN	1.40025	1.01285	1.39752	1.10471	0.834508	NaN	0.755922	1.01379	0.876126	0.627075	0.702606	0.955481	0.852076
MIC_0716	GTP bind	GTP-binding protein	NaN	NaN	NaN	1.18364	1.10787	NaN	1.251	1.22246	2.28413	2.85785	2.61906	1.0454	1.07793	1.72755	2.81126	2.94829	1.92719	1.12499	0.606259	0.614077	0.677903	0.71265	0.564863	0.915975	1.05304	1.12559	0.880538	1.00847	0.66478	1.44503	1.34225	1.48188	1.27047
MIC_0718	fus	elongation factor EF-G	0.731531	1.06275	1.03995	1.03669	1.28593	0.12517	0.171784	0.129721	0.194879	0.17134	0.256042	0.109505	0.124388	0.102041	0.214308	0.228794	0.31856	0.316376	0.254232	0.378376	0.241438	0.256394	0.277011	0.76674	0.665888	0.883346	0.665902	0.623745	0.740161	0.892638	0.925146	0.698924	0.4421
MIC_0719	PhzC/PhzF	Phenazine biosynthesis PhzC/PhzF protein	0.925442	0.70874	0.876717	1.26879	1.15811	0.532852	0.679212	0.679659	0.736933	0.652554	0.604174	0.889277	0.784244	0.602152	0.828112	0.777723	0.687154	0.765	0.72013	0.646573	0.898342	0.901126	0.907738	1.00576	0.960152	0.7479	0.996331	1.0456	0.969934	0.723855	0.939065	1.04324	0.942485
MIC_0720	Unknown	hypothetical protein	0.725343	1.78869	0.680043	1.04586	0.939486	0.825901	0.979445	1.18889	1.71402	1.64099	1.94437	1.92218	2.33956	1.96929	2.32555	2.32035	2.85298	2.12813	3.14644	2.33502	1.65468	2.39065	3.28321	0.845852	1.01254	0.931543	1.3624	1.67828	0.910338	1.10123	1.16518	0.820387	1.10572
MIC_0721	Unknown	hypothetical protein	1.10146	0.91185	1.17795	1.06596	1.16546	2.24798	1.73949	1.8535	2.28939	2.23879	2.32651	2.33286	1.55852	2.18727	3.36472	3.00419	3.28258	3.17336	4.29437	2.93123	3.13482	4.00756	2.85266	1.52224	1.64028	1.71361	2.29351	2.56325	1.3844	1.89205	1.74139	0.952464	1.21752
MIC_0722	No Sim	no similarity	NaN	1.07551	NaN	1.16117	1.19122	NaN	1.36353	1.9678	1.41561	1.69018	1.57242	1.77736	1.25706	2.22871	2.44402	2.51014	2.90583	2.76043	4.17593	2.36911	3.2252	3.69207	2.46976	1.77555	3.2776	2.5957	1.90274	2.26012	1.88859	1.6789	2.34233	0.881441	0.974622
MIC_0723	Unknown	hypothetical protein	0.965169	0.988697	0.761846	0.930232	1.00724	0.976161	0.936223	1.16004	0.935665	0.992175	0.912843	1.15805	1.10199	0.979184	1.13583	1.1381	1.14173	1.11347	1.01689	1.06722	1.063	1.21296	1.26445	1.0687	1.10092	0.985601	1.22974	1.10323	1.53439	1.46586	1.53894	1.25167	1.73314
MIC_0725	Hemolysin	Hemolysin	0.918535	0.926373	0.836433	NaN	NaN	1.49717	1.17049	0.879261	1.03556	0.752009	0.812457	0.809184	0.717931	0.452496	1.28192	1.08792	1.09683	0.766378	0.910638	NaN	1.03987	1.16588	1.33408	0.911076	0.714853	NaN	0.883976	1.22737	1.68487	1.51422	1.58597	0.959358	0.938177
MIC_0726	Unknown	hypothetical protein	1.05666	1.26677	0.820003	0.975722	0.940877	0.992051	0.915172	1.00948	0.838129	0.913743	0.855839	1.05637	0.989138	1.04584	0.822034	0.861455	0.753824	1.09873	1.37342	1.02644	1.04735	1.26997	1.22856	0.970381	0.909999	1.02683	0.954683	0.974733	1.28331	1.14627	1.15817	1.28546	1.31044
MIC_0727	Me-ase	putative methyltransferase	1.14659	0.905234	NaN	1.37472	1.00184	1.1359	2.44473	1.33487	2.46417	2.24243	2.65725	0.972294	1.35675	1.37251	2.47309	2.62272	2.76997	1.47783	1.61653	1.95911	1.07431	0.878191	1.10246	0.688721	0.938584	1.13515	0.780024	0.922564	0.912433	2.12324	1.3729	0.790102	0.774357
MIC_0728	TR-ase	transposase	0.946358	1.22437	0.809016	1.09536	1.03459	0.475415	0.556808	0.652228	0.80698	0.999721	1.09188	0.647723	0.635023	0.726763	0.931826	1.10423	1.05913	1.25264	0.930481	0.973889	0.89685	1.00713	0.835102	0.994932	1.02648	0.902437	1.01382	0.946266	1.01455	0.903283	0.900394	0.754763	0.806659
MIC_0730	Unknown	hypothetical protein	NaN	NaN	NaN	NaN	NaN	NaN	1.21729	0.557269	0.713827	0.512456	0.680497	0.668699	0.869721	0.672879	0.619313	0.546068	0.685706	0.72896	0.820415	NaN	0.743444	0.92863	0.774372	0.762925	0.789144	NaN	0.632443	0.892111	0.63646	0.765679	0.553617	0.888817	0.699169
MIC_0731	Unknown	hypothetical protein	NaN	0.947872	NaN	0.970786	1.10812	NaN	0.878622	0.690838	0.416539	0.451924	0.388088	0.731843	0.832205	0.68883	0.365543	0.327724	0.341236	0.580856	1.29449	0.532469	1.00919	0.565652	0.756077	0.572117	0.864035	0.960399	0.56835	0.955257	0.701553	1.02572	0.53839	0.621353	0.751331
MIC_0732	No Sim	no similarity	1.45132	0.919816	1.29752	0.841896	0.80328	NaN	0.614984	0.753196	0.375398	0.374267	0.353548	0.951031	0.726399	0.699107	0.3587	0.373218	0.351652	0.62031	1.12998	0.550158	1.16195	0.813522	0.987657	0.698375	0.765529	0.887775	0.979314	1.21621	0.689994	0.704495	0.563837	0.685459	0.940391
MIC_0734	WD rep	WD-repeat protein	1.06508	0.990821	0.911645	1.17917	0.882684	0.773499	0.763338	1.23324	0.660074	0.781559	0.678855	0.968533	1.32995	1.08419	0.784761	0.714062	0.581026	0.79882	0.83218	0.564603	0.747223	0.8758	0.851298	0.85186	0.990393	0.687831	1.05761	1.05027	0.906633	0.841077	0.7743	1.18232	1.17032
MIC_0735	Unknown	hypothetical protein	0.963975	1.51489	NaN	0.938836	1.15923	0.98769	1.11202	0.848963	0.716239	0.763811	0.754834	0.70971	0.91706	0.942816	0.710343	0.615302	0.755899	0.74041	0.804257	0.702543	0.776599	0.66962	0.745114	0.855953	0.994084	1.14537	0.750848	0.922683	1.24041	1.10061	0.993218	0.978479	0.901307
MIC_0736	No Sim	no similarity	1.33778	0.875715	1.11388	1.05464	1.02756	0.798542	1.00876	0.612874	0.747141	0.683864	0.827515	0.771154	0.904847	0.736687	0.786143	0.671387	0.860638	0.719706	0.591347	1.09412	0.69318	0.666186	0.79669	0.774592	0.675511	0.841357	0.678757	0.915698	0.795591	0.989778	0.823284	0.902237	0.751004
MIC_0737	No Sim	no similarity	0.528111	1.21112	0.707683	1.03567	0.931096	0.834431	0.702574	0.743563	0.610928	0.569483	0.617808	1.08715	0.877518	0.661743	0.676183	0.817538	0.807318	0.76398	0.544138	0.856459	0.759639	0.897146	0.754977	0.902103	0.682538	0.726977	1.08344	1.04234	0.989158	0.833459	0.876426	1.11664	1.21507
MIC_0739	rpl19, rplS	50S ribosomal protein L19	1.0904	1.16851	1.15874	0.917737	1.23764	1.04031	1.31979	1.23065	2.08739	NaN	1.97823	1.49163	1.31878	1.55199	2.21422	2.13099	NaN	2.95273	1.46374	1.17727	1.04507	0.986465	0.997395	0.845995	1.09019	0.994791	1.24513	0.867544	0.981114	1.24098	0.923424	1.14907	1.28854
MIC_0740	secE	preprotein translocase SecE subunit	0.698372	1.1958	1.02963	0.954017	1.14848	0.995413	0.894908	0.653186	1.41982	1.1956	1.20097	1.20701	1.20864	1.01946	1.44333	1.33894	1.5206	1.0933	0.738721	0.727495	0.766721	0.830039	0.859102	0.633801	0.814788	0.732934	0.811961	0.634849	0.636739	0.649446	0.54312	0.772214	0.79517
MIC_0741	nusG	transcription antitermination protein NusG	0.772855	1.07401	0.9398	0.859934	1.20925	0.950364	0.86633	0.57066	1.68159	1.21439	1.33235	1.00487	0.950489	0.904126	1.7064	1.5081	1.76365	1.16709	0.611492	0.915227	0.742493	0.717518	0.808271	0.557686	0.553936	0.60363	0.796626	0.61268	0.489221	0.576041	0.503346	0.848528	0.746362
MIC_0742	rplK, rpl11	50S ribosomal protein L11	1.19452	0.909477	1.02296	0.923875	1.16512	0.817339	1.25263	0.418633	2.19791	1.48147	1.94836	0.883311	0.871639	0.884404	2.17349	1.71187	2.38876	1.63676	0.471612	1.08061	0.783721	0.687457	0.756016	0.485604	0.465109	0.582582	0.539063	0.557022	0.428648	0.530864	0.489188	0.709601	0.591125
MIC_0743	rplA, rpl1	50S ribosomal protein L1	1.06715	1.27955	0.925306	0.925736	1.07758	0.766085	1.10137	0.464566	2.04124	1.6023	1.95328	0.820704	0.863322	0.762458	2.19065	1.76921	2.43314	2.06511	0.307653	0.882275	0.612364	0.516424	0.661299	0.426252	0.315308	0.439217	0.413447	0.392274	0.37836	0.393828	0.3405	0.523639	0.365705
MIC_0744	ribF	riboflavin biosynthesis protein RibF	1.23871	0.647928	0.739583	0.847753	0.897748	1.09351	1.31009	1.9945	1.87659	2.24152	1.88868	1.23088	1.69151	1.23248	2.12759	2.4274	1.57749	1.37596	0.909323	0.951954	0.792676	0.895848	1.0352	1.17627	1.06431	0.665755	1.04301	0.945435	0.869492	1.22001	1.18482	1.25863	1.2934
MIC_0745	Unknown	hypothetical protein	0.634957	0.866617	1.01157	0.879485	0.982319	0.519986	0.422107	0.633556	1.32151	1.58407	1.58563	0.521762	0.437821	0.524513	1.23331	1.55497	1.40279	1.44692	2.86827	1.78158	2.02414	2.74303	1.96182	2.3075	2.20686	3.30203	NaN	NaN	1.7598	1.55718	1.18443	1.62434	1.08881
MIC_0746	No Sim	no similarity	0.974603	0.947746	0.981936	0.986028	1.25794	0.358306	0.516317	0.64714	1.10686	1.25338	1.37438	0.394948	0.41694	0.5931	1.06171	1.02578	1.12113	1.86841	2.82921	2.12258	2.2573	2.6268	1.91025	2.84292	2.56033	NaN	NaN	NaN	1.46094	1.28912	1.04966	1.69633	1.24974
MIC_0747	moxR	MoxR protein.	0.769151	1.55972	0.90898	1.02605	1.06538	1.74757	1.68245	0.936351	0.757774	0.663801	0.550328	0.683035	0.83976	0.684933	0.678257	0.538111	0.55921	0.449492	0.77981	0.641632	0.888894	0.893881	0.960875	0.534308	0.649175	0.508514	0.478297	0.624354	1.38511	1.34885	1.32638	1.19515	1.12213
MIC_0748	TR-ase	transposase	NaN	NaN	NaN	1.101	0.822876	NaN	1.57324	1.15046	1.33298	1.66087	1.56466	0.808731	0.811564	0.921625	1.00924	1.33554	1.02115	0.780388	0.676754	NaN	0.981266	0.711946	0.857067	0.884444	NaN	NaN	0.700052	0.942081	1.85607	1.31915	NaN	0.944206	0.783134
MIC_0749	TR-ase	transposase	NaN	NaN	NaN	NaN	0.886515	NaN	1.87139	0.81262	1.1453	1.04525	0.971994	0.877862	0.810893	1.02071	0.910029	0.773239	0.851964	1.02747	NaN	NaN	0.76692	0.581694	0.732831	0.803034	NaN	NaN	0.631373	0.700575	1.12136	1.20237	0.699337	0.9502	0.790171
MIC_0750	No Sim	no similarity	NaN	NaN	NaN	NaN	NaN	NaN	NaN	NaN	NaN	1.56367	2.45516	NaN	NaN	NaN	NaN	1.67958	2.95492	NaN	NaN	NaN	NaN	NaN	NaN	NaN	NaN	NaN	NaN	NaN	NaN	NaN	NaN	NaN	NaN
MIC_0751	Unknown	hypothetical protein	1.62863	0.987639	1.06802	1.03846	0.884207	1.4614	1.12517	0.842095	1.17034	1.31026	1.36394	1.11358	0.99897	1.11234	0.832101	0.788228	1.15253	0.953984	1.21994	0.664565	1.0345	0.494397	0.768462	0.575773	0.941854	1.24613	0.60842	0.74105	0.63379	0.695957	0.524181	0.459261	0.383606
MIC_0752	No Sim	no similarity	1.77087	1.33259	1.42777	1.1676	0.949811	1.13096	0.94442	1.46953	1.18468	1.39889	1.22212	1.43175	1.31129	1.43346	1.37113	1.14096	1.70743	1.38708	1.49228	1.12641	1.21062	0.901971	1.0253	0.959406	1.30985	1.0973	0.753033	0.789816	1.14348	0.770898	1.00383	0.84276	0.762095
MIC_0753	Unknown	hypothetical protein	0.742705	1.21408	NaN	1.16948	0.915079	NaN	1.23065	1.27796	1.09854	1.3229	1.10097	1.58062	1.25644	1.85249	1.01382	0.930478	1.08637	1.77208	1.72587	0.99845	1.48153	0.708053	1.12636	0.974714	1.51316	1.28461	0.589942	0.734154	1.29243	1.06581	1.06758	0.511073	0.520701
MIC_0754	SMC	Chromosome segregation SMC protein	NaN	NaN	NaN	NaN	0.852347	NaN	1.33795	0.507379	1.10469	1.86652	1.80523	1.29427	1.52388	1.8871	1.07104	1.08801	1.61413	0.910991	NaN	NaN	1.48024	0.851846	1.18241	1.25987	NaN	NaN	0.779412	0.866692	0.751033	0.705317	0.594181	0.777949	0.826681
MIC_0755	vapC, PilT	PilT protein	NaN	NaN	NaN	NaN	NaN	NaN	NaN	NaN	NaN	NaN	NaN	NaN	NaN	NaN	NaN	NaN	NaN	NaN	NaN	NaN	NaN	NaN	NaN	NaN	NaN	NaN	NaN	NaN	NaN	NaN	NaN	NaN	NaN
MIC_0756	No Sim	no similarity	NaN	NaN	NaN	NaN	NaN	NaN	NaN	NaN	1.24623	NaN	NaN	0.749529	1.01162	NaN	1.05209	NaN	NaN	NaN	NaN	NaN	NaN	NaN	NaN	NaN	NaN	NaN	NaN	NaN	NaN	NaN	NaN	1.11371	0.649564
MIC_0757	Me-T-ase	methyltransferase type 11	1.29419	0.879975	NaN	1.06294	1.02601	0.694121	0.232767	0.279377	1.08599	0.865391	1.13156	0.672281	0.734241	0.672034	1.30416	1.00969	1.14269	2.54351	0.581592	0.783017	1.29641	1.38727	1.42039	1.32539	0.81166	1.05308	1.19726	0.98193	0.477567	0.176427	0.301796	0.799528	0.681865
MIC_0758	uvrA	excinuclease ABC subunit A	1.29494	0.955523	0.863673	0.975518	0.98098	0.818558	0.934008	1.28666	1.24998	1.61815	1.54343	1.61651	2.05896	1.4461	1.68105	1.85873	1.90284	1.7468	1.44116	1.37939	0.952106	1.21561	1.15696	0.820232	1.00116	0.829582	1.12807	1.05611	1.16781	0.989052	1.43087	0.92131	0.972865
MIC_0759	cysE	serine acetyltransferase	0.871556	1.04203	0.83923	0.917904	1.05173	0.8496	0.94243	1.64736	1.0248	1.24662	1.09958	1.23919	1.10184	1.15935	1.14042	1.2611	1.20079	1.33334	1.36834	1.0106	1.03919	1.09469	1.01307	1.06119	1.61702	1.22703	1.36518	0.973298	0.957397	0.875407	1.00927	1.15479	1.23489
MIC_0760	Alk Pase	Alkaline phosphatase-like protein	1.09813	1.05684	NaN	1.10962	1.07855	NaN	0.636981	1.3499	0.784877	0.736467	0.583219	0.775887	0.995049	0.910123	0.888555	0.81657	0.536354	0.817926	1.16099	0.708618	0.699022	0.923317	0.937256	1.15287	1.75273	0.844283	1.38211	1.39141	0.964496	0.788661	0.982155	1.32599	1.20165
MIC_0761	Alk Pase	Alkaline phosphatase-like	0.559396	0.956785	1.05653	0.839743	0.845831	1.0296	0.653924	1.20299	0.430881	0.543762	0.475463	1.1021	0.833237	0.729967	0.492381	0.672224	0.504467	0.668984	0.58941	0.570871	0.611202	0.738215	0.555651	0.755925	0.700722	0.555666	0.892437	0.746197	0.984099	0.610905	0.703723	1.00687	0.871401
MIC_0762	Unknown	hypothetical protein	NaN	NaN	NaN	NaN	NaN	NaN	0.750799	1.17538	0.680473	0.722745	0.609346	NaN	0.963737	1.16564	0.721593	0.808257	0.593456	1.26862	NaN	NaN	0.858331	0.757895	NaN	0.901401	NaN	NaN	0.786236	1.01376	0.844107	1.00851	0.720075	0.890035	0.803633
MIC_0770	Unknown	hypothetical protein	1.29161	1.16247	1.00318	1.12529	0.975185	0.347439	0.446454	1.54367	0.712	1.33952	0.822668	0.80804	0.770152	0.924987	0.847971	1.0605	0.805341	3.1377	0.704167	0.382165	0.329735	0.467682	0.310372	0.388404	0.666733	0.457891	0.519713	0.276281	0.202568	0.26105	0.372971	0.296315	0.253219
MIC_0771	No Sim	no similarity	1.27754	1.18568	1.55589	0.929404	0.961514	0.75005	0.714908	0.913455	0.471016	0.504048	0.431859	0.700072	0.642686	0.615912	0.553217	0.432767	0.43141	0.88125	0.978129	0.729588	0.781568	0.857875	0.97123	1.12219	0.899248	1.0309	0.949229	1.00063	0.922441	0.876677	0.736283	0.851611	0.749865
MIC_0772	Unknown	hypothetical protein	NaN	NaN	NaN	2.00572	0.655655	NaN	1.00126	1.85017	1.07622	1.2527	1.04073	1.02159	1.26586	1.10073	1.15638	1.27031	0.972084	1.1728	1.35469	1.12501	0.856358	1.04025	0.885288	1.26852	1.16879	1.20263	1.02354	0.903992	1.69501	1.4928	1.77711	1.5131	1.54832
MIC_0774	Unknown	hypothetical protein	0.803678	0.834377	0.975279	0.912401	0.957995	0.944024	0.69408	0.978742	0.460829	0.480744	0.42262	0.799227	0.778643	0.590112	0.518413	0.564567	0.554496	0.828006	0.783695	0.585478	0.889121	1.18094	1.02551	1.14075	1.12744	0.992864	0.972282	1.01319	1.13116	0.693207	0.796373	1.12426	1.39901
MIC_0775	prc	periplasmic carboxyl-terminal protease	1.23422	0.87973	1.04538	1.07791	1.36495	1.93294	2.08965	1.65568	1.02655	0.981602	1.00192	1.15366	1.10542	1.15764	0.895567	0.775305	0.790882	0.72337	1.2786	1.27577	1.4072	1.72497	1.06123	1.39387	1.55465	1.90627	1.40153	1.30037	1.5641	1.82591	2.08374	1.60736	1.72012
MIC_0776	No Sim	no similarity	0.624408	1.23267	0.933079	1.00088	0.937594	1.57608	0.950047	2.11746	0.941718	1.21967	0.835379	1.1214	1.0471	1.03905	0.989532	1.20811	0.924985	0.907456	1.1452	0.749472	0.70632	0.819762	0.816611	1.42791	1.24513	1.18029	1.26911	0.737827	2.15535	1.53662	1.67464	1.33078	1.55406
MIC_0778	Unknown	Hypothetical protein	NaN	0.988816	NaN	0.915959	0.889903	NaN	1.42164	1.62135	1.48117	1.54912	1.36717	1.8934	1.45577	1.59096	1.45367	1.42752	1.34768	1.30639	1.45011	1.46973	1.20662	1.38272	1.06012	1.72503	1.47424	1.39411	1.77949	1.39	2.01851	2.09097	2.17242	2.43712	2.83667
MIC_0779	Unknown	hypothetical protein	1.16408	1.16567	1.00956	0.872206	1.18575	0.934497	0.875329	1.65705	1.27455	1.48842	1.4354	1.30755	0.811255	1.2974	1.6857	1.78568	1.48265	1.68097	1.83845	1.16715	1.76548	2.0356	1.52766	2.30653	1.75413	1.55552	2.08176	1.50776	1.80805	1.62376	1.60781	1.55235	1.64022
MIC_0780	Unknown	hypothetical protein	0.743378	0.757755	2.20505	1.0583	0.964439	1.04629	1.13986	1.53918	1.10953	1.39606	1.45814	1.20524	1.48625	1.12772	1.53372	1.52336	1.69529	1.98315	1.46337	1.30455	1.09417	1.43755	1.45231	1.48797	1.41222	1.36102	0.979796	1.08784	1.45323	1.15359	1.38071	1.39635	1.18108
MIC_0782	Unknown	hypothetical protein	1.11323	0.968235	1.12823	0.989868	1.19726	1.54096	2.18261	1.0332	1.10929	1.12546	1.09489	0.963424	0.927573	1.18305	0.640748	0.628644	0.728504	0.867236	1.09539	0.488207	0.76095	0.617123	0.623528	0.424252	0.735209	0.888308	0.474249	0.936898	0.6007	1.38909	0.443934	NaN	NaN
MIC_0783	No Sim	no similarity	1.11336	1.52622	1.08087	0.78208	1.17932	1.39356	2.17281	0.732726	1.08395	0.93647	1.05482	0.918788	0.918268	0.958335	0.792449	0.598931	0.676244	0.799566	0.708325	0.542795	0.975797	0.589137	0.900818	0.371713	0.5093	0.613868	0.833122	0.936392	0.443522	1.18834	0.379626	1.70088	1.07345
MIC_0784	Unknown	hypothetical protein	1.33013	1.08413	1.14487	0.939262	0.95228	4.00263	2.4702	2.03331	2.35561	2.6753	2.50475	2.66702	2.18304	2.1982	1.57789	1.91377	1.86038	1.90901	2.37154	1.05087	1.42657	0.838327	0.882619	0.917428	1.32108	1.82704	0.877963	0.831074	1.43839	1.59576	1.33478	0.497093	0.67952
MIC_0785	hlyD	similar to hemolysin secretion protein	0.921758	1.61017	1.1064	1.06617	1.00165	2.44215	2.13494	1.18649	1.28147	1.10833	1.08217	1.32493	1.05181	1.71443	0.741389	0.657242	0.715463	0.778581	1.18127	0.578838	0.93036	0.551815	0.591627	0.640261	0.693315	0.933165	0.640613	0.667624	1.13012	1.14655	0.762405	0.452263	0.507197
MIC_0786	hlyB, ABCB-BAC	ABC-transporter ATP-binding protein	0.991098	0.963106	0.790288	1.01586	1.03531	1.66466	1.32451	2.17134	0.921576	1.01099	1.19708	1.23157	0.987572	1.28524	0.949825	0.811321	1.0765	1.27473	1.70987	1.37879	0.94527	1.07623	0.647436	1.12032	1.63607	1.91129	0.96976	0.744657	1.40034	1.18379	1.76194	0.841322	0.93354
MIC_0787	Unknown	hypothetical protein	1.17273	1.2993	1.1324	0.945723	1.0867	1.72269	1.67211	1.71279	0.889442	0.981785	0.979463	1.12514	1.19684	1.17648	0.619871	0.646479	0.744007	0.684852	1.60411	0.846685	1.15114	1.07422	0.996295	0.894474	1.20992	1.42348	1.16668	0.980665	1.04205	1.42761	1.1926	0.956542	0.943059
MIC_0788	TR-ase	transposase	1.09944	1.09625	1.15091	0.918851	0.929024	1.26798	1.52315	1.05854	1.02058	1.04862	1.00289	1.00132	0.973119	1.04009	0.901318	0.91657	0.96183	0.81643	1.12893	0.743448	1.12255	0.930164	1.04172	0.846368	1.03451	1.18235	0.940838	0.96753	0.918351	1.0532	0.9335	0.745054	0.757001
MIC_0789	TR-ase	transposase	1.51855	1.36089	1.01875	1.01272	0.763784	1.2566	0.866177	0.939436	0.869387	0.78679	0.844873	1.10521	1.04035	1.15215	0.75897	0.723259	0.917875	1.22699	0.905612	0.951569	0.982875	0.667251	1.02488	1.26954	0.996076	0.899027	0.9933	0.86488	1.26851	0.721008	0.986408	0.876673	0.837725
MIC_0790	TR-ase	transposase	1.03109	1.2698	1.30608	1.04173	1.098	1.41705	0.960603	0.838431	1.22259	0.994299	1.20587	1.43188	0.987789	1.34236	1.01026	0.989142	1.26241	1.25515	1.11767	0.981249	1.2596	0.768305	0.870081	1.08636	0.992854	1.15039	0.800037	0.918459	1.20698	0.949242	0.901393	0.707296	0.708256
MIC_0791	TR-ase	transposase	1.3341	1.50962	1.1718	0.951726	1.01542	2.54253	1.60452	1.59997	1.37171	1.42371	0.966581	1.13684	0.763483	1.21283	0.961512	1.01045	0.868873	1.32275	1.96043	1.37046	1.38904	1.05601	0.795282	1.68877	1.91963	2.97169	1.34512	2.1121	1.42037	2.29265	1.27037	0.561808	0.606589
MIC_0792	TR-ase	transposase	NaN	NaN	NaN	0.854036	0.731266	NaN	1.26587	0.974475	1.63465	1.42952	1.57443	1.29575	0.969979	1.77632	1.30255	1.27404	1.41665	1.10451	1.25025	1.295	1.12233	0.621031	0.807671	1.2403	1.01478	1.56041	0.714698	1.12258	1.68673	1.07418	1.07932	0.561199	0.494042
MIC_0793	Unknown	unknown protein	NaN	NaN	NaN	1.44647	1.16524	NaN	1.68378	1.85224	1.52777	1.72476	1.64932	1.78302	1.33049	2.01529	1.7708	1.62258	1.3819	1.79634	NaN	NaN	1.40047	1.18071	0.869516	1.569	1.19615	NaN	1.31973	1.19193	2.71024	1.58703	1.74209	1.46227	1.97697
MIC_0794	esterase	probable esterase	1.23844	0.994734	1.58824	0.907928	0.896112	1.98329	1.26178	1.61579	1.38279	1.49626	1.40658	1.63233	1.5108	1.40245	1.45141	1.61087	1.36418	1.19983	1.33415	1.24393	0.879555	1.23868	0.884646	1.5869	1.49254	1.45747	1.64335	1.25073	2.23328	1.69208	2.00008	1.86183	2.14607
MIC_0795	No Sim	no similarity	0.936982	1.4262	1.37193	1.00074	0.970323	2.22364	1.60549	1.85418	1.66132	1.67415	1.54066	1.4211	1.86282	1.61069	1.559	1.57192	1.36887	1.05163	1.64515	1.1515	0.984897	1.39816	1.03884	1.365	1.46382	1.29469	1.31182	1.49116	2.21833	1.9346	2.72486	1.52161	1.90084
MIC_0796	clpX	ATP-dependent Clp protease ATPase subunit	1.12381	0.947965	1.07138	0.963505	1.07199	1.68274	1.72191	1.02394	1.96646	1.64811	1.82708	1.20109	1.4462	1.25879	1.84329	1.76594	1.67624	1.04324	1.29766	1.77956	1.00016	1.08043	1.03084	1.06339	1.04413	1.30082	0.99988	1.25744	1.29382	1.84652	2.1329	1.14156	1.12084
MIC_0797	clpP2	ATP-dependent Clp protease proteolytic subunit 2	1.0588	0.929089	1.2054	0.904205	1.08674	1.28862	1.50197	1.39761	1.61851	1.50119	1.32604	1.27234	1.44528	1.36648	1.38309	1.3673	1.26232	1.09484	1.44937	1.26892	1.41137	1.31443	1.39633	1.16439	1.23798	1.3045	1.26247	1.31233	1.39286	1.92716	1.84256	1.41951	1.2817
MIC_0798	tig	trigger factor	1.18761	1.4004	1.24582	0.940999	0.998862	2.97081	4.14673	1.76306	3.57635	3.28738	3.42367	2.47282	2.37903	2.77356	2.88157	2.94435	3.29858	2.7871	2.25839	3.22013	1.31368	1.16294	1.06931	1.94038	1.97411	2.95999	1.95989	2.57617	1.44951	2.84161	1.90905	0.705404	0.827696
MIC_0799	asd	aspartate beta-semialdehyde dehydrogenese	0.808745	1.00821	0.98358	0.943844	1.15209	1.56344	1.32803	1.31125	1.32261	1.33104	1.17818	1.33851	1.56443	1.12216	1.0471	0.946495	0.826957	0.473647	0.485392	0.444547	0.60613	0.667661	0.615817	0.661638	0.612519	0.731581	0.789149	0.674829	1.06473	1.09471	1.09307	1.30084	1.11095
MIC_0800	dapA	dihydrodipicolinate synthase	1.27036	1.19249	1.13292	1.02876	1.03362	2.18159	1.8748	1.20741	2.20801	2.03614	2.1797	1.40022	1.55468	1.37834	1.64078	1.38706	1.49698	0.949216	0.819372	0.829203	0.928976	0.621613	0.612905	0.70899	0.68623	0.816157	0.70306	0.588057	1.03098	1.21699	1.17272	0.920011	0.845876
MIC_0801	Unknown	hypothetical protein	0.664163	1.27076	0.961088	0.915302	1.0874	2.64498	2.75287	1.47098	3.05411	2.68114	2.66887	2.88643	2.83437	3.10137	2.11705	1.90066	2.20196	1.18914	1.07747	1.39402	0.99756	1.02572	0.719541	0.856948	0.887467	1.12689	0.701436	0.905403	1.22269	1.95452	1.84174	1.36267	1.38109
MIC_0802	Carboxylase	putative phosphoribosylaminoimidazole carboxylase catalytic subunit	1.02315	0.893044	1.00446	1.08757	1.0437	2.86972	2.78857	1.42463	3.43671	2.6557	2.83252	2.36822	2.61881	2.75028	2.44831	2.20174	2.53749	1.40627	1.02319	1.59627	0.858459	0.781998	0.62294	0.864768	0.81195	1.08247	0.535407	0.753919	1.25579	1.85301	1.95987	0.867698	0.795396
MIC_0803	dxs	1-deoxyxylulose-5-phosphate synthase	0.939164	1.0176	1.1417	0.880011	1.0038	1.27419	1.21979	0.935698	2.09404	2.21785	2.24396	1.56019	1.93608	1.57841	1.61743	1.71244	1.8193	1.49624	0.716035	0.851184	1.00353	0.947704	1.08968	0.752458	0.613194	0.701774	0.60934	0.588025	0.809377	0.806892	0.870816	0.699253	0.706141
MIC_0804	No Sim	no similarity	0.909018	1.31321	0.867858	0.938489	0.969671	0.633901	0.528572	0.837037	1.07649	1.12859	1.16219	0.811649	0.724834	1.02854	1.14322	1.08779	1.01421	1.65293	1.73568	1.67119	1.27016	1.54409	1.2444	2.00743	1.57771	1.48117	1.61967	1.41052	1.37045	1.03468	1.27964	1.48847	1.34451
MIC_0805	VagD	Virulence associated protein VagD	0.718527	1.04126	0.696938	0.979841	1.25061	0.762428	0.647147	0.786259	1.49667	1.60859	1.80772	0.825068	0.806835	1.03471	1.63176	1.95729	1.62166	1.45149	1.47076	1.47942	1.39017	1.65861	1.37136	1.6205	1.20949	1.47451	1.46008	1.40117	1.47244	1.12118	1.34765	1.44909	1.31503
MIC_0806	Unknown	hypothetical protein	NaN	NaN	NaN	0.698794	0.784388	NaN	0.701678	1.03875	0.93122	1.0569	1.11703	0.944867	0.950109	1.25183	0.831523	0.755456	0.867061	1.21507	NaN	NaN	1.32292	0.991584	1.47227	0.780246	1.08168	NaN	0.81944	0.681192	0.914291	0.797013	0.785798	0.996137	1.06841
MIC_0807	Unknown	hypothetical protein	0.9986	1.60072	NaN	1.1934	0.969091	0.799455	0.897845	0.710129	1.11707	0.910754	1.36753	0.84833	1.05632	1.40295	0.949197	0.778218	0.890728	1.28845	1.22199	0.994392	1.66403	1.44862	1.43432	0.8618	0.976663	1.04088	1.01573	1.01456	1.2055	0.609517	0.779957	1.55536	1.01947
MIC_0808	Ser/thre kin	serine/threonine protein kinase	0.970169	1.01665	0.959011	1.09911	0.901113	1.12456	0.873557	1.11194	0.867931	0.901511	0.878842	1.30132	1.43974	1.30158	0.85987	0.773499	0.824402	0.788387	0.603586	0.585723	0.804597	0.843697	0.71807	0.717756	0.647542	0.598694	0.935588	0.692602	0.936627	0.596473	0.777045	0.855591	0.959917
MIC_0809	pxcA	Proton extrusion protein PcxA	0.809489	1.09335	1.35191	1.04552	0.911442	1.09864	0.788488	1.08242	0.929751	0.844119	0.714031	1.13654	0.812835	1.00698	0.9259	0.913418	0.725913	0.790226	1.00621	0.948412	1.07389	1.14497	1.02348	1.29187	0.91049	0.829592	1.32192	1.23237	1.80364	1.84537	1.61591	1.22048	1.57828
MIC_0810	Unknown	hypothetical protein	0.888426	0.898791	NaN	0.89262	1.24188	0.821118	1.29473	0.771726	0.925042	0.813475	0.919627	0.852223	1.07219	0.940102	0.857373	0.81241	0.883894	0.811077	0.603451	1.04082	0.869905	1.01066	0.852878	0.643627	0.607561	0.734283	0.861085	0.838912	0.654102	0.876512	0.765623	1.07955	1.00456
MIC_0811	Unknown	hypothetical protein	0.851098	1.103	0.741925	1.0884	1.0745	0.518866	0.663054	0.686371	0.928767	1.11688	1.16735	0.618098	0.563146	0.753979	1.01665	1.12967	1.04908	1.11407	0.997509	0.90993	0.849013	0.809068	0.712164	0.978048	0.954701	0.912553	0.919112	0.927828	0.929917	0.953264	0.916784	0.723845	0.809485
MIC_0812	tox-antitox	putative toxin of toxin-antitoxin	1.51352	0.927913	1.05014	1.08775	1.08911	NaN	1.90457	1.15229	1.06552	1.0475	1.017	0.790855	0.791015	1.13051	0.570112	0.544215	0.717555	0.845973	0.786031	0.439236	NaN	NaN	NaN	0.303985	0.372416	0.603458	0.288364	0.500015	0.531476	0.982981	0.35531	0.237363	0.364563
MIC_0813	No Sim	no similarity	1.14781	0.931347	0.547518	0.812215	1.01444	1.51485	1.87337	1.14403	0.954503	0.978578	0.886594	0.864872	0.87433	1.0551	0.599699	0.523524	0.64704	0.917167	0.781434	0.37556	0.76923	0.420786	0.584674	0.39771	0.598184	0.66034	0.446233	0.84837	0.615953	0.943433	0.423141	0.439467	0.692314
MIC_0814	Unknown	hypothetical protein	NaN	NaN	NaN	1.2681	0.723348	NaN	1.26428	0.935218	1.30974	1.03074	0.956357	1.13631	1.59525	1.28598	1.13271	0.838419	0.659979	1.05845	NaN	NaN	1.46309	1.08034	1.47627	0.868699	NaN	NaN	0.741276	0.88103	1.09889	0.702923	0.68117	1.35216	1.14253
MIC_0815	Unknown	hypothetical protein	NaN	NaN	NaN	0.989248	1.10113	NaN	1.74453	0.440403	NaN	1.26296	1.16189	0.85966	1.05683	0.779965	NaN	0.982006	0.73074	NaN	NaN	NaN	0.587549	0.707124	0.690005	NaN	NaN	NaN	NaN	NaN	NaN	0.904535	NaN	NaN	NaN
MIC_0816	Unknown	hypothetical protein	0.932925	1.36553	1.52923	1.02216	1.16805	1.78025	1.65039	0.502734	0.825116	0.596299	0.623988	1.03328	0.7066	0.597325	0.508861	0.372275	0.533269	0.58408	0.766268	NaN	0.501717	0.514142	0.492647	0.342942	0.55399	0.673603	NaN	NaN	0.306318	0.58852	0.158831	NaN	NaN
MIC_0817	mazE	transcriptional regulator/antitoxin MazE	1.17031	1.16652	1.01112	0.991519	1.14601	0.943741	1.07395	1.15703	0.515677	0.589686	0.514535	0.682582	0.83189	0.770794	0.531731	0.478735	0.481295	0.646092	0.566788	0.490261	0.526329	0.563016	0.602463	0.634609	0.703623	0.578628	0.700467	0.683487	0.825332	0.740944	0.793625	1.14842	1.10981
MIC_0818	Death/Cure	death on curing protein	0.616812	0.80196	1.14958	0.79841	1.01943	1.10234	0.725183	0.979735	0.550087	0.544945	0.441724	0.735391	0.783563	0.557026	0.601091	0.620236	0.503126	0.580497	0.493645	0.37837	0.449036	0.540032	0.611018	0.665525	0.598208	0.507982	0.759157	0.631338	0.970466	0.572617	0.74573	1.04323	1.14845
MIC_0820	Unknown	hypothetical protein	0.985743	0.934128	NaN	1.10093	0.981747	0.629156	0.778204	1.15996	0.903408	1.00356	0.932303	0.693474	0.709842	0.752821	0.904842	0.986619	0.840143	1.11122	1.3922	1.10661	1.48361	1.29904	0.818843	1.07372	1.38834	1.538	1.01586	0.968523	0.956057	0.767304	1.14172	0.835808	1.02895
MIC_0821	Unknown	hypothetical protein	1.39615	1.26804	1.06969	1.13277	1.0873	0.923378	0.634629	0.620075	0.796682	0.69008	0.771171	1.1919	1.09098	1.14638	0.84048	0.669367	0.783666	1.09447	0.911343	0.665636	1.47602	0.795999	1.51041	0.730222	0.844396	1.00166	1.10147	0.837884	0.793927	0.567989	0.534169	0.781351	0.835553
MIC_0822	No Sim	no similarity	2.01024	1.18731	1.79018	1.04936	0.812519	1.07148	0.676376	0.557775	0.70589	0.669734	0.699311	1.18882	1.06502	1.02811	0.717729	0.576161	0.73852	1.08756	0.917812	0.783144	1.75858	0.781968	1.52008	0.776975	0.831393	1.00193	1.03128	0.92089	0.811266	0.541156	0.556094	0.65568	0.728219
MIC_0823	Unknown	hypothetical protein	1.38825	1.89576	NaN	NaN	1.21588	NaN	0.822581	0.757448	1.02753	0.823176	0.739852	0.734953	0.966913	0.916032	0.921256	0.751428	0.643269	0.703806	0.948307	NaN	1.30631	0.785696	1.11924	0.960095	1.00509	1.17203	0.931101	1.11923	1.27856	0.805453	0.737159	1.05115	1.29084
MIC_0824	Unknown	hypothetical protein	1.08749	1.26544	0.909632	1.09821	1.57158	NaN	1.15674	0.611683	0.778064	0.673951	0.697547	0.745359	0.91143	0.953901	0.660758	0.522393	0.607798	0.647898	0.723395	0.563566	1.10055	0.636057	0.939603	0.711067	0.778078	1.00198	0.73075	0.968616	0.783039	1.009	0.467702	0.752137	0.872811
MIC_0825	No Sim	no similarity	3.49006	0.76947	0.928371	1.03883	0.871687	1.14028	1.00495	0.54912	0.639304	0.553789	0.615818	1.01464	0.819215	0.859766	0.498207	0.444414	0.608006	0.71214	0.926204	0.655467	0.99656	0.668893	0.836844	0.632516	0.835223	0.9286	0.831841	0.977808	0.652949	0.714657	0.4231	0.501921	0.665694
MIC_0826	No Sim	no similarity	2.03932	1.77733	NaN	0.948603	1.24931	NaN	1.94619	0.608202	0.703712	0.591463	0.568672	0.842656	0.73774	0.737722	0.427482	0.331619	0.499265	0.470308	0.605294	NaN	NaN	NaN	NaN	0.275991	0.386026	0.59995	NaN	NaN	0.407999	0.815935	0.216415	NaN	NaN
MIC_0827	No Sim	no similarity	1.15833	1.25707	1.00897	1.15623	0.950078	0.898459	0.851455	0.533671	0.523647	0.431431	0.416672	0.755802	0.858945	0.678902	0.423916	0.336506	0.429047	0.604829	0.693404	0.433638	0.887111	0.86808	0.801447	0.760862	0.766271	0.712231	0.69369	1.01295	0.711607	0.610109	0.420534	0.742009	0.901187
MIC_0828	Maltose bind	Maltose-binding periplasmic proteins/domains	0.970529	0.989305	0.833887	0.957497	0.966362	0.660677	0.658167	0.852722	1.00633	1.02394	0.910936	1.13053	0.921811	1.21843	1.1446	1.01631	1.04434	1.19122	0.818554	0.630033	0.999284	0.72308	0.90012	0.674936	0.665479	0.740585	0.844947	0.730187	0.601763	0.563395	0.486392	0.697697	0.601689
MIC_0829	KefA	mechanosensitive ion channel homolog	1.84699	0.82241	0.603105	1.15987	1.14071	0.973086	0.782782	0.885086	1.05875	1.16141	1.04147	0.926295	0.925929	1.15927	1.27935	1.01301	1.13162	1.39257	0.692887	0.829705	0.922821	0.765281	0.853071	1.05171	0.922288	0.884414	0.776429	0.819517	0.801936	0.529892	0.637479	0.914055	0.682477
MIC_0830	Unknown	hypothetical protein	NaN	NaN	NaN	1.19934	1.03551	NaN	1.60757	1.71885	2.11705	2.15244	2.07989	1.6906	1.61015	2.07355	2.27915	2.3441	2.16346	1.39631	2.01626	1.90973	1.39834	1.61092	1.1851	1.21294	1.1877	0.955663	1.1972	1.03719	1.25117	1.55805	1.67627	1.48652	1.48877
MIC_0831	No Sim	no similarity	0.329956	0.681501	0.506331	0.710431	0.808591	NaN	0.402999	0.60259	0.805557	0.787546	1.06255	0.812471	0.732625	0.539878	0.78479	0.918971	0.732989	0.49246	0.684878	0.76752	0.3905	0.709176	0.573543	0.665479	0.799773	0.620446	1.07158	0.722145	0.830693	0.577428	0.653314	1.04749	1.0055
MIC_0832	Unknown	hypothetical protein	1.23975	1.19369	1.0266	1.02239	0.906008	1.10607	1.09785	0.901167	1.04538	1.02384	1.02695	1.26452	1.05355	1.1274	0.685236	0.719885	1.02721	0.864657	0.992627	0.479006	0.939371	0.501614	0.630469	0.423611	0.692361	0.807968	0.517817	0.745363	0.550143	0.868352	0.416731	0.434896	0.636153
MIC_0833	proS	proline-tRNA ligase	1.31125	1.04471	1.20846	1.01935	1.08411	0.634429	1.13659	1.25549	1.54816	1.82225	1.64354	0.593773	0.445981	0.93244	1.80958	1.88517	1.37321	1.77148	0.904013	1.14984	0.78557	0.623453	0.484509	0.600446	0.73642	0.608532	0.741981	0.534427	0.42619	0.740888	0.688286	0.44736	0.500385
MIC_0835	speF	Diaminopimelate decarboxylase	1.06182	1.25882	0.891464	1.01802	1.07926	0.398206	0.471356	0.284402	0.259391	0.228285	0.287881	0.385982	0.344801	0.348139	0.29989	0.291353	0.293774	0.359616	0.268301	0.469477	0.748024	0.998014	0.872058	0.578737	0.35995	0.556347	0.838845	0.993554	0.457848	0.333183	0.351713	0.914813	0.653543
MIC_0836	valS	valyl-tRNA synthetase	0.885401	1.22994	0.780312	0.987317	0.842028	0.525498	0.65777	0.891856	1.45538	1.35257	1.6753	1.23444	1.04778	0.856277	1.54376	1.57149	1.95662	1.90191	0.661791	1.2214	0.84686	0.750575	0.976821	0.526871	0.730859	0.574222	0.743325	0.879421	0.382679	0.45938	0.534849	0.632	0.50908
MIC_0837	Mq Iso synth	Menaquinone-specific isochorismate synthase	NaN	2.07127	1.03176	1.43842	1.14807	NaN	NaN	0.555942	NaN	NaN	NaN	NaN	NaN	NaN	NaN	NaN	NaN	0.337538	NaN	NaN	0.208759	NaN	0.303906	NaN	NaN	NaN	NaN	NaN	NaN	NaN	NaN	NaN	NaN
MIC_0838	Unknown	hypothetical protein	1.10496	0.857748	1.0464	1.09316	1.04961	1.25507	0.919014	0.966404	0.650154	0.718802	0.650937	0.599011	0.587972	0.508731	0.590343	0.652533	0.662613	0.763056	1.12766	0.52906	1.09543	0.928981	1.06789	0.651294	0.878806	1.08723	1.04198	0.818385	0.785941	0.966648	0.591929	0.69531	0.721528
MIC_0839	Unknown	hypothetical protein	1.19938	1.20673	1.06214	1.06676	1.04249	0.865475	1.12612	0.911855	0.667242	0.764254	0.737003	0.676489	0.680863	0.721641	0.535464	0.470785	0.59671	0.765706	1.36461	0.716685	1.24445	0.871486	1.08663	0.558068	0.981955	1.20394	0.816483	0.854501	0.695875	0.912381	0.56198	0.595616	0.59886
MIC_0840	hemB	porphobilinogen synthase (EC 4.2.1.24)	0.702976	0.864137	0.830478	0.963425	1.01699	0.374971	0.299264	0.295881	0.841389	0.718052	1.03583	0.68875	0.477372	0.67142	1.08558	0.956937	1.26617	1.87915	1.16323	1.44034	1.27419	1.48095	1.37474	1.76026	1.50152	1.57075	1.36014	1.29986	0.792696	0.566353	0.965801	0.874161	0.831795
MIC_0841	pacL	cation-transporting P-type ATPase PacL	NaN	NaN	NaN	NaN	NaN	NaN	0.759562	0.537475	0.664092	0.854067	0.677626	0.5861	0.847154	0.859891	0.809453	1.04802	NaN	0.792841	0.606247	NaN	0.658072	0.884276	0.965939	0.994394	NaN	NaN	0.726455	0.952746	0.584728	0.764714	0.807986	1.11814	0.974073
MIC_0842	ATPase	ATPase	0.765954	NaN	NaN	0.922905	1.12164	NaN	0.751332	1.32123	0.471456	0.577406	0.519084	0.875401	1.13802	0.860179	0.619356	0.639902	0.458517	0.630049	0.5017	0.378134	0.55292	0.698594	0.550895	0.711187	0.88091	0.595318	0.842588	0.740276	0.929051	0.681144	0.7947	1.20158	1.17274
MIC_0843	Unknown	hypothetical protein	0.996219	1.17121	1.6739	0.851972	0.872988	1.13022	1.26886	1.79392	1.84007	1.84718	1.57276	1.80114	1.10951	1.48104	1.46766	1.69829	1.36836	1.6802	2.11577	1.04046	1.42478	1.01857	1.08529	1.08255	1.11894	1.24702	1.20707	0.951324	1.00074	1.35526	0.917356	0.617677	0.8901
MIC_0844	TR-ase	transposase	1.88478	1.71433	0.813528	1.16261	1.05489	0.930435	1.47235	1.50313	1.55217	1.5772	1.62117	1.84391	1.14935	1.73345	1.06005	1.12462	1.19683	1.20883	1.66201	0.974057	1.31879	0.891539	1.10769	0.954554	1.00427	0.904063	1.27568	1.14892	0.774464	1.37885	0.690061	0.771673	1.08215
MIC_0845	Unknown	hypothetical protein	1.21301	1.49371	1.05418	1.01015	1.07311	1.46607	1.90071	1.26266	1.85659	1.69916	1.77042	1.94358	1.41518	1.67454	1.16778	1.13859	1.14604	1.03998	1.44727	0.822468	1.14111	0.805946	0.939579	0.912563	1.04487	1.07764	0.798332	1.23212	0.862937	1.64215	0.586968	0.659984	1.12292
MIC_0848	Recombinasze	Site-specific recombinase	NaN	NaN	NaN	1.00744	1.29469	NaN	0.847276	1.12359	0.600346	0.615074	1.02724	0.819033	0.96004	0.816087	0.645279	0.699862	1.53852	0.651966	1.33137	NaN	0.868394	1.20544	0.971866	0.991012	NaN	NaN	1.15585	1.11518	0.981881	1.2622	1.14224	1.32938	1.09902
MIC_0849	UspA	universal stress protein	1.19545	0.958744	1.14099	0.952428	1.25038	0.363827	0.441758	0.522045	0.506091	0.513063	0.639216	0.500207	0.532023	0.495164	0.749018	0.679726	0.8546	1.29708	0.370658	0.750566	0.703962	0.741401	1.0178	0.462676	0.285946	0.280237	0.767022	0.475518	0.300941	0.236515	0.222722	0.539963	0.375716
MIC_0850	A/b hydrolase	alpha/beta fold family hydrolase	NaN	NaN	NaN	1.19545	1.19917	NaN	1.00833	1.05461	0.923039	0.901734	1.19153	0.761014	0.863611	0.969334	0.977618	0.964438	0.868532	1.18989	0.831643	NaN	0.979893	1.42054	1.21782	1.27882	0.888145	NaN	1.33235	1.20678	1.05039	0.851771	0.81029	1.24114	1.19606
MIC_0852	Unknown	hypothetical protein	1.0577	1.04109	1.23244	1.12934	1.13272	0.940595	1.28247	0.617156	1.2513	0.877889	1.16594	0.658779	0.804113	0.628872	1.15168	1.19247	1.30595	0.765203	1.00478	1.90257	0.814304	0.740208	1.116	1.01063	1.04719	1.13429	0.685736	1.05749	0.890437	1.26878	1.28385	0.70874	0.527267
MIC_0853	trmU	tRNA (5-methylaminomethyl-2-thiouridylate)-methyltransferase (EC 2.1.1.61)	0.951883	1.09796	0.957318	0.998053	1.05634	0.807944	0.782358	0.977944	0.812117	0.843886	0.77193	0.923701	0.764576	0.820368	0.896924	0.978622	0.875318	0.992149	1.00264	1.30474	1.14731	1.36145	1.17104	1.48749	1.04756	1.21686	1.26463	1.22302	1.08278	1.02401	0.929879	1.50317	1.42553
MIC_0854	cpcG	phycobilisome rod-core linker polypeptide	0.919897	1.06449	0.942768	1.28873	1.12991	0.749966	0.573606	0.901179	0.781335	0.870245	0.750332	0.950318	0.898276	0.787659	0.860741	0.939377	0.803247	1.62547	0.830759	NaN	1.08856	1.31527	1.10832	0.807623	0.635791	NaN	1.29784	0.867076	0.588417	0.560133	0.435471	0.486568	0.448442
MIC_0855	ycf58	hypothetical protein YCF58	1.09621	1.04716	0.951263	1.06504	0.997248	0.862773	1.03287	1.27112	0.812598	1.06019	1.00125	0.960617	1.01342	0.968919	1.01881	0.96297	1.03255	1.52026	1.1653	1.04795	1.11897	1.15857	1.23026	1.11772	1.31645	1.11737	1.18579	1.03203	1.35858	1.23694	1.40673	1.48469	1.54004
MIC_0856	mrr	Mrr restriction system protein	0.902141	1.08067	0.601622	1.12639	1.12009	1.49741	1.09963	0.601838	1.52687	1.31797	2.01683	0.786321	0.918661	0.839224	0.979644	0.938446	1.07365	0.701319	0.542003	0.501359	0.683424	0.763949	0.800978	0.937131	0.669722	0.791371	0.711996	0.894949	0.837428	0.697282	0.664803	1.05399	0.804813
MIC_0857	Ribo prot	ribosomal protein S6 modification protein like	0.930871	0.83364	1.02958	0.982528	0.914945	2.24384	1.36619	2.61418	0.635171	0.829717	0.610853	1.23153	1.32191	1.1514	0.735993	0.821347	0.59418	0.754124	1.15108	0.945435	0.74314	0.918896	0.805801	1.7929	1.14445	1.19964	1.636	1.02732	3.14671	2.10251	2.41868	1.61142	1.59187
MIC_0858	gst1	glutathione S-transferase	1.14658	1.09511	0.96918	0.954489	1.13083	1.20168	1.09023	1.69565	1.34698	1.70346	1.47016	1.31541	1.39433	1.31708	1.5217	1.52634	1.31675	2.34133	2.45077	2.38268	1.22146	1.3991	1.46214	4.37906	3.94232	3.29133	2.72573	2.80291	1.52367	1.49054	1.71581	1.20167	1.30532
MIC_0859	Two comp reg	two-component response regulator OmpR subfamily	0.573265	0.866604	1.09386	0.887803	0.93615	0.846759	0.370254	0.887671	0.602341	0.719733	0.606271	0.725073	0.592791	0.618345	0.826635	1.0308	0.717836	0.949251	0.926046	0.716869	0.674538	0.795289	0.793	1.26252	1.03653	0.862329	0.95609	1.00631	1.4403	0.980693	1.12566	1.2654	1.43991
MIC_0860	Unknown	hypothetical protein	1.27559	0.704769	1.16988	1.10653	1.22987	0.879356	0.9381	0.992797	0.789824	0.733843	0.826614	0.8275	1.22954	0.8704	0.895767	0.918035	0.877347	0.804492	1.00209	1.51256	0.965209	1.37202	1.42062	1.25466	0.886264	0.936458	1.16656	1.30285	1.14188	1.00418	1.17353	1.35756	1.39615
MIC_0861	Unknown	hypothetical protein	0.64037	0.762074	NaN	1.21624	1.05431	NaN	1.13067	0.603226	0.983725	0.828279	0.950198	0.669649	0.918943	0.790817	1.11387	1.02672	0.780906	0.694523	0.70421	1.12644	0.83351	0.80516	0.939518	0.875179	0.587372	0.831986	0.813211	1.09451	0.878746	1.19811	1.03675	1.14893	0.970403
MIC_0862	gpm	phosphoglycerate mutase	0.988347	1.19303	1.07915	0.925201	0.998478	1.01906	1.13493	0.697122	2.65289	2.03673	2.78547	2.8408	3.05564	2.53058	2.26605	2.23645	2.59056	1.35515	0.539936	1.11419	0.916147	0.927504	1.21821	0.613086	0.412433	0.393026	0.704441	0.876312	0.425974	0.419289	0.464122	0.737295	0.714775
MIC_0863	Unknown	hypothetical protein	1.0859	0.879856	0.948231	0.893807	0.990112	1.03157	1.20897	0.974978	2.24552	1.64377	2.04151	2.22452	2.47543	2.04036	2.02906	2.13022	2.19935	1.32553	5.21259	3.66867	3.34344	3.1668	2.33982	NaN	5.51186	4.52109	NaN	NaN	5.04712	5.02646	3.00379	2.97161	5.14464
MIC_0864	ilvB	acetolactate synthase	1.18921	0.96583	1.31053	1.05182	1.18614	1.15385	0.983275	1.06018	0.683292	0.791829	0.790926	1.03122	0.942353	0.843003	0.788523	0.828292	0.825418	0.752019	0.493751	0.586249	0.662909	0.886254	0.713217	0.898771	0.772495	0.959165	1.16691	0.758747	0.877984	0.794145	0.804995	1.03332	1.3155
MIC_0865	Unknown	hypothetical protein	1.15636	1.12024	0.798707	0.976193	1.05531	1.02385	0.866688	1.5628	0.618115	0.777068	0.621084	0.894088	0.888131	0.934226	0.68103	0.71259	0.623377	0.92488	0.650328	0.568946	0.621406	0.693622	0.718035	0.905973	0.91655	0.776412	0.991429	0.680452	1.22177	0.893216	1.20138	1.26109	1.25847
MIC_0866	TR-ase	transposase	1.09021	1.12746	0.770756	1.09822	1.14933	1.05353	1.10888	1.04969	0.893758	0.901805	0.853313	1.00483	1.24288	0.895834	1.09266	1.02415	0.947435	0.781194	0.655002	0.796152	0.779657	0.890281	0.906044	0.928629	0.628063	0.592847	0.955314	0.789286	0.939859	0.694139	0.631529	0.942917	1.09846
MIC_0867	Unknown	hypothetical protein	1.2742	1.2059	0.89135	0.937182	0.960223	0.920786	0.784949	1.32548	0.448828	0.554932	0.399968	1.05928	1.11223	0.860172	0.519201	0.568405	0.513016	0.680266	0.914844	0.539106	0.777706	0.994918	0.868712	0.844181	0.831947	0.63031	1.06856	0.893606	0.791969	0.671405	0.643373	1.01395	1.35605
MIC_0868	psbA2	photosystem II D1 protein	0.779072	NaN	0.998485	NaN	0.796766	NaN	NaN	3.18994	NaN	NaN	1.53063	NaN	NaN	NaN	1.60952	2.23407	1.62602	NaN	3.26146	1.14746	NaN	NaN	NaN	NaN	1.91412	NaN	1.61105	1.75711	NaN	2.09289	1.62242	0.792907	0.866257
MIC_0869	cynS	cyanate lyase	1.28974	1.2787	0.993484	0.988824	1.16251	0.695947	0.900684	1.1192	0.803141	1.09416	0.980364	0.681177	0.651472	0.741844	1.01707	0.911594	1.02156	1.79567	1.77955	1.23193	1.01076	1.28663	1.17548	1.57613	2.35791	1.52133	1.21886	1.25376	1.24772	1.0158	1.36246	1.32267	1.50975
MIC_0870	Nitro red-ase	Nitroreductase family	0.639526	1.11975	0.675893	0.972176	1.03052	0.930807	0.924031	1.42682	0.681871	0.96391	0.789861	1.09657	0.996404	1.07131	0.789482	1.21666	1.01068	1.33956	0.95178	0.790636	0.718587	0.786707	0.77039	0.8791	1.06047	1.07587	1.10024	0.729732	0.819261	0.859738	0.858345	0.923715	0.945993
MIC_0871	Na symport	sodium/solute symporter	0.48304	1.13638	0.799701	1.00571	1.271	0.992621	0.4698	1.09624	1.56575	1.5657	1.69961	1.13007	1.48919	1.13903	2.65616	2.35937	2.44203	3.18456	1.82968	2.10148	2.09849	2.69388	2.93605	2.01117	1.87016	1.76415	2.11598	1.82696	1.26282	1.22576	1.62432	1.2909	1.5849
MIC_0872	Unknown	hypothetical protein	0.97541	1.38699	0.983253	1.04761	1.29451	0.399564	0.423991	0.487337	0.411389	0.366817	0.39811	0.603511	0.541678	0.477718	0.51498	0.473405	0.540907	1.15582	0.769956	1.17252	0.899809	1.18938	0.836877	1.41263	1.02285	1.02188	1.01786	1.07326	0.8419	0.540778	0.71864	1.07542	1.03109
MIC_0873	Unknown	hypothetical protein	0.782307	0.873503	0.866131	1.03109	0.923588	0.13374	0.145072	0.267909	1.66503	1.80035	2.64629	0.472663	0.394922	0.748253	3.02398	2.9327	3.78112	NaN	3.91765	5.0737	6.54017	6.32147	6.51716	2.88428	1.7491	1.71626	3.5006	3.03307	0.754345	0.530753	0.722953	0.774168	0.951803
MIC_0874	Unknown	hypothetical protein	1.1815	1.02739	0.950273	0.944721	1.05223	0.473819	0.549993	0.731136	0.593695	0.613403	0.656918	0.62591	0.596846	0.537817	0.699688	0.695401	0.738405	1.09309	0.898901	0.951022	0.866269	1.12127	1.00787	1.14518	1.00744	1.0404	1.11618	1.02391	0.727488	0.57789	0.714301	1.09421	0.965295
MIC_0875	peptidase	putative peptidase	0.918262	1.05932	0.944945	0.911317	1.15992	0.31478	0.371038	0.297361	0.48247	0.457153	0.62069	0.334613	0.344107	0.38705	0.549486	0.467053	0.677508	1.04839	0.464192	0.877206	0.580928	0.689303	0.632686	0.715049	0.668548	0.746911	0.700074	0.569834	0.335021	0.254275	0.2626	0.759254	0.50216
MIC_0876	potD	periplasmic polyamine-binding protein	0.851433	1.07322	1.42218	1.10497	1.02496	0.698573	0.785501	0.892454	1.19366	1.40199	1.09659	0.888521	0.790861	0.880495	1.30136	1.30255	1.23019	1.29208	0.778015	0.620242	0.545539	0.575498	0.568102	0.792289	0.759102	0.81863	0.655618	0.490778	0.642953	0.650078	0.66141	0.841963	0.791867
MIC_0877	No Sim	no similarity	0.749293	0.674542	NaN	1.07549	0.921579	0.770077	0.83359	0.953058	0.683448	0.54672	0.892282	0.616858	0.724988	0.628796	0.604341	0.612338	1.04656	0.729601	0.561428	0.740998	0.642473	0.767274	0.76409	0.678295	0.732002	0.78598	0.759234	0.796056	0.702569	0.485271	0.639809	0.946523	0.867411
MIC_0879	peptidase	putative peptidase	1.26034	1.25176	0.976097	1.34384	1.15787	0.661847	1.05757	1.09853	1.08232	1.27669	1.01962	0.646919	0.78583	0.703193	0.606086	0.614089	0.791996	0.515616	0.572823	0.320192	0.365235	0.455386	0.376364	0.417546	0.835604	0.852769	NaN	NaN	0.583302	1.32213	0.737833	0.915131	0.725636
MIC_0880	ruvA	holliday junction DNA helicase RuvA	1.20284	0.820643	1.25994	1.01567	0.927753	0.610282	0.669499	0.493926	0.925388	0.814055	0.93356	0.532681	0.480355	0.6128	0.734104	0.77304	0.906959	0.883796	0.676065	0.88756	0.63439	0.610561	0.592612	0.709965	0.744597	0.839547	0.639474	0.6556	0.510358	0.800638	0.587357	0.792002	0.695331
MIC_0881	apcA	allophycocyanin alpha subunit	1.51627	0.651236	0.924519	NaN	NaN	NaN	0.49452	NaN	1.40228	0.876629	1.47631	NaN	NaN	NaN	2.43179	1.92096	NaN	2.79104	0.706508	NaN	1.47421	0.828078	1.39224	0.973337	0.49206	NaN	NaN	NaN	0.311498	0.517133	0.495524	NaN	NaN
MIC_0882	apcB1	allophycocyanin beta subunit	1.17048	1.25777	1.10076	NaN	NaN	NaN	0.356957	0.197332	1.106	0.798437	0.991855	NaN	0.410722	0.464754	1.70102	1.55899	1.69648	NaN	0.711018	NaN	NaN	NaN	NaN	0.862518	0.495632	NaN	0.54404	1.05289	0.342324	0.457474	0.464929	NaN	NaN
MIC_0883	apcC	phycobilisome small core linker polypeptide	0.402182	0.9151	0.919421	NaN	NaN	0.657945	0.40998	0.258687	1.51966	1.11442	1.37876	0.671627	0.555162	NaN	2.39178	2.61269	NaN	1.81381	0.974695	1.25556	NaN	1.3353	1.78319	0.932364	0.603189	0.646316	0.908249	1.28523	0.546913	0.612756	0.623694	NaN	NaN
MIC_0884	msrB	peptide methionine sulfoxide reductase MsrB	0.651741	1.28673	0.828894	1.00585	1.0503	1.23367	1.006	2.06462	0.88849	1.41156	1.01001	1.22597	1.12712	1.13774	1.12777	1.10564	1.03012	1.81676	2.15616	0.8733	1.83399	2.1047	1.88294	1.89966	2.2397	1.72259	1.8272	1.44602	1.96331	1.44143	1.59653	1.86926	2.06803
MIC_0885	Helicase	DEAD/DEAH box helicase-like protein	0.937864	1.00587	1.26397	1.04264	0.846799	0.822951	0.657099	0.838074	0.672879	0.595477	0.622398	0.805952	0.922784	0.594815	0.753645	0.749193	0.711341	0.723871	0.54135	0.643309	0.645826	0.881028	0.842459	0.884607	0.86545	0.711508	0.918273	0.885938	0.91728	0.625552	0.709855	1.09258	0.958934
MIC_0886	No Sim	no similarity	0.905208	0.971277	1.26364	0.932784	1.31336	0.875816	0.802324	0.692559	0.713577	0.568566	0.710192	0.733107	0.882212	0.66822	0.734506	0.6893	0.849334	0.747241	0.530672	0.966025	0.642525	0.868369	0.911656	0.859553	0.968387	0.9422	0.90581	0.921029	1.06701	0.686354	0.843582	1.24681	1.11698
MIC_0887	No Sim	no similarity	1.03993	1.01643	0.995385	0.888204	1.10183	1.12775	0.974065	0.899365	0.68338	0.741717	0.742049	0.805397	0.866729	0.867984	0.401894	0.396004	0.465538	0.506345	0.887333	0.306513	0.804733	0.619195	0.678801	0.300521	0.594878	0.749862	0.587326	0.727147	0.493588	0.689889	0.347589	0.388912	0.678777
MIC_0888	DNA pol beta	DNA polymerase, beta-like region	1.17389	1.05619	0.87429	0.912814	0.934641	0.82989	0.697654	0.611136	0.666123	0.568378	0.610488	1.27565	1.18979	0.918472	0.487416	0.417118	0.538445	0.70492	0.649747	0.359386	1.01146	0.711569	1.04146	0.421095	0.509979	0.591303	0.948609	0.764928	0.402024	0.419054	0.266742	0.482395	0.524542
MIC_0889	Unknown	hypothetical protein	1.33134	1.01371	1.05065	0.979069	1.08983	1.21148	1.04453	0.577524	0.909663	0.723462	0.798946	1.17634	1.07122	1.00037	0.630192	0.502946	0.764169	0.606511	0.556919	0.317535	1.13331	0.581858	1.09446	0.313541	0.348769	0.529423	0.627788	0.699328	0.35426	0.48458	0.22934	0.35644	0.470322
MIC_0890	DNA pol beta	DNA polymerase, beta-like region	1.31504	1.34428	1.006	0.991842	1.04759	1.2837	1.31409	0.739824	0.641576	0.49368	0.542429	1.00233	0.713941	1.03371	0.389859	0.378131	0.500033	0.373676	0.521782	0.324069	0.94246	0.462184	0.603232	0.317936	0.4883	0.637384	0.459133	0.557938	0.464357	0.695274	0.340725	0.386915	0.424305
MIC_0892	No Sim	no similarity	1.733	1.09817	1.60996	0.958916	1.04732	1.04597	1.57146	0.770509	0.509996	0.482669	0.534609	0.711005	0.519879	0.745217	0.361499	0.417293	0.502842	0.361367	0.55049	0.483056	0.719429	0.411268	0.435215	0.303578	0.581248	0.885945	0.447648	0.566392	0.397896	0.982978	0.610148	0.513625	0.478038
MIC_0893	Unknown	hypothetical protein	1.07103	1.05175	0.708992	0.926544	1.07834	1.85541	2.50758	0.621189	1.0148	0.744955	1.05454	0.723287	0.841043	0.699668	0.647285	0.580425	0.792184	0.58021	0.584751	0.69259	0.461478	0.431375	0.527913	0.355641	0.45598	0.667248	0.313505	0.429427	0.540368	1.11152	0.677588	0.525716	0.424059
MIC_0894	Unknown	hypothetical protein	1.03889	1.03594	1.03406	0.999468	1.05972	2.11929	2.47344	0.900588	1.09563	0.908769	1.11086	0.767656	0.86403	0.842221	0.618988	0.564739	0.748746	0.439602	0.624461	0.662046	0.43464	0.370626	0.452138	0.29242	0.421423	0.666761	0.343443	0.416781	0.527967	1.07033	0.644014	0.431045	0.399961
MIC_0895	Unknown	hypothetical protein	1.04804	0.922593	0.993265	0.927321	1.00643	2.36025	2.56242	0.700553	1.09711	0.697378	0.951169	0.590384	0.716473	0.657153	0.601194	0.507353	0.734295	0.34384	0.461736	0.663871	0.440834	0.345812	0.400894	0.260926	0.28878	0.509128	0.241261	0.408152	0.515147	1.13759	0.68793	0.409296	0.345727
MIC_0896	Unknown	hypothetical protein	0.983687	0.818998	0.928997	0.910891	1.02968	2.03907	2.63675	0.693638	1.39934	0.84962	1.14513	0.602996	0.689499	0.63764	0.834264	0.83247	0.987038	0.444694	0.685698	1.04653	0.471248	0.364077	0.467876	0.506158	0.507255	0.743929	0.286161	0.481865	0.714154	1.48847	1.05315	0.451393	0.35516
MIC_0897	TM1814	CRISPR-associated TM1814 family protein	0.744604	1.03062	1.06574	0.948238	0.945719	1.5678	1.62339	1.27785	1.26654	0.998456	1.10003	0.825245	0.963766	0.858183	0.823074	0.880488	0.797005	0.545648	0.833572	0.785287	0.542504	0.586887	0.524573	0.834202	0.848852	1.02221	0.494906	0.569786	1.22052	1.41042	1.52792	0.829529	0.771926
MIC_0898	cas4	CRISPR-associated protein Cas4	0.857709	0.942969	1.27975	0.927242	1.09184	1.49355	1.65765	1.21769	1.4271	1.29127	1.46451	1.02595	1.05788	1.06235	0.999279	0.979486	0.95944	0.853205	0.941694	0.876155	0.684229	0.833335	0.566557	0.676839	0.850797	1.06797	0.586441	0.585391	1.10033	1.29108	1.39381	0.936336	0.855457
MIC_0899	Unknown	hypothetical protein	0.794163	0.899992	NaN	0.891066	0.9785	1.55525	1.27644	1.09938	1.22825	1.0648	1.15218	1.01036	1.16113	1.0167	0.832932	0.858083	0.743883	0.742393	0.828581	0.54309	0.602249	0.754196	0.536514	0.730754	0.916746	1.02416	0.636591	0.571524	0.995996	0.900346	1.25056	0.933817	1.02588
MIC_0900	cas1	CRISPR-associated protein Cas1	NaN	NaN	NaN	0.911221	0.876573	NaN	1.13647	0.982556	1.20516	1.19859	1.38312	1.13322	1.30219	1.14784	1.04632	0.971066	0.850213	0.734756	0.935455	NaN	0.626541	0.843616	0.859883	0.770082	0.953579	0.984283	0.886706	0.808922	1.20314	0.811143	1.20217	1.23318	1.27884
MIC_0901	cas2	CRISPR-associated protein Cas2	0.473563	1.63832	0.892388	0.99957	1.40794	0.519891	0.482927	0.918107	0.51008	0.615676	0.522868	0.947859	0.954354	0.839743	0.573032	0.657297	0.581068	1.06301	0.495203	0.480648	0.666521	0.803821	0.795788	0.929101	0.745435	0.565558	1.08241	0.865988	0.707682	0.501184	0.619054	1.09251	0.938311
MIC_0903	adhE	aldehyde-alcohol dehydrogenase	0.865213	1.1449	1.13365	0.910318	1.04193	0.845691	0.720983	0.650976	0.504686	0.437911	0.489212	0.44122	0.519848	0.408862	0.529963	0.487326	0.500881	0.636717	0.878068	1.51254	0.797559	0.752679	1.14054	1.31436	1.1674	1.26181	1.32467	2.40908	1.08922	1.19128	1.18735	0.985554	0.946574
MIC_0904	Unknown	hypothetical protein	1.11848	0.86478	0.919119	0.804534	1.1321	0.785124	0.681379	0.745268	0.724219	0.622207	0.721177	0.717165	0.925564	0.668953	0.894056	0.782494	0.762546	0.720066	0.887904	0.942093	1.01522	1.21659	1.63852	1.0297	0.881464	0.788167	1.41255	1.86382	0.798037	0.714545	0.745139	1.51976	1.33146
MIC_0905	TR-ase	transposase	1.63479	0.83919	NaN	1.19119	0.932342	1.31801	1.75652	0.757054	1.26315	1.12296	1.20127	1.03417	0.798853	0.850322	0.932128	0.926167	0.980779	0.787074	0.726155	0.778171	0.726896	0.698922	0.595858	0.790243	0.822243	0.988511	0.557409	0.923591	0.830981	0.831952	0.544403	0.755622	0.820229
MIC_0906	Unknown	hypothetical protein	0.794491	NaN	NaN	1.10193	1.13924	NaN	0.834722	1.58595	1.12268	0.982726	1.18997	1.35732	1.07444	1.13125	0.994798	1.1377	0.904471	1.09558	1.12944	0.644276	1.09781	1.0489	0.992586	1.43713	1.34729	0.905292	1.51697	1.07151	1.79869	1.22135	1.55296	1.29499	1.85133
MIC_0907	Unknown	hypothetical protein	0.975418	1.11072	1.28795	1.18005	0.87647	0.807274	0.974009	0.985793	1.00349	1.18052	1.19802	0.960126	1.04005	0.925818	1.02348	1.05584	0.987606	0.973926	0.784556	0.850176	0.805215	0.766835	0.787423	0.892743	0.832712	1.00302	0.802038	0.944942	0.966745	0.987893	0.935645	1.0425	0.976436
MIC_0910	TR-ase	transposase	0.861036	1.34299	1.38647	1.01313	1.04947	1.47695	1.46934	1.40806	1.74266	1.70969	1.76839	1.80398	1.30573	1.66244	1.12922	1.10857	1.23691	1.17691	1.57472	0.925777	1.36585	0.949818	1.07644	0.986974	1.01091	1.08916	0.963968	1.1712	0.781689	1.46019	0.679521	0.761339	1.10678
MIC_0912	TR-ase	transposase	1.2701	1.39536	0.98397	0.957851	1.04264	2.78469	4.00371	1.70777	2.39274	2.10133	2.38648	1.77678	0.856087	1.36718	1.15093	1.16888	1.48989	1.23711	2.47268	1.41777	1.09961	0.693363	0.563423	1.2446	2.26916	3.23116	NaN	NaN	1.47838	2.92379	0.901319	NaN	NaN
MIC_0913	TR-ase	transposase	0.740284	1.49161	1.33493	0.975447	1.02842	1.21662	1.48209	1.43425	1.10393	1.09999	0.959708	0.983956	0.692339	0.952072	0.879577	0.96649	0.848991	1.2217	1.80125	1.57073	1.20007	1.01428	0.832007	1.84539	2.0367	2.1563	1.32535	1.63581	1.56603	1.58917	1.47044	0.57923	0.741979
MIC_0916	Unknown	hypothetical protein	0.883141	1.32385	1.0714	0.986167	1.07273	1.03524	1.3308	1.5873	0.925891	0.997722	0.839471	0.818973	0.723086	1.01206	0.656885	0.690435	0.678932	0.602803	1.03563	0.556864	0.798345	0.467075	0.452498	0.795207	0.919901	0.993064	0.631707	0.725312	1.30111	1.80189	1.03242	0.576045	0.679505
MIC_0918	TR-ase	transposase	0.947537	1.35761	1.14585	1.03837	0.917624	1.44813	0.917087	0.898806	1.33106	1.30868	1.28612	1.49559	0.987859	1.52342	1.14068	0.926371	1.45122	1.43916	0.975305	1.02082	1.23021	0.826781	0.896801	1.38665	1.0169	1.27215	1.06095	1.19886	1.48935	1.04274	1.19647	0.745208	0.746583
MIC_0919	EcoRV	Adenine-specificmethyltransferase EcoRV	NaN	1.10139	NaN	0.992447	0.898742	NaN	2.43851	1.41809	1.56536	1.62874	1.41303	1.21389	1.29481	1.31083	1.19101	1.09844	0.927566	0.904523	1.30722	NaN	1.19198	1.06247	1.0794	1.21337	1.5602	1.88407	1.4744	1.40626	1.15626	2.56463	1.07857	0.865767	1.27288
MIC_0920	Unknown	hypothetical protein	1.07445	0.970432	1.41484	1.01381	1.18743	2.55211	3.09479	1.08079	1.3143	1.23725	1.23713	0.931029	1.0929	1.1781	0.821431	0.676201	0.742434	0.621621	1.21254	0.864733	1.09792	0.869545	0.855785	0.674986	0.80425	1.22671	0.885894	1.3095	0.950033	2.26576	0.791988	0.753323	1.10787
MIC_0921	hypB	putative hydrogenase expression/formation protein HypB	0.939694	0.841967	0.763263	1.00334	1.02923	1.53045	1.72511	1.11469	0.749226	0.834416	0.7712	0.962475	1.01813	1.00246	0.607145	0.681042	0.594338	0.628762	1.16836	0.805511	1.09149	0.949646	0.928257	0.995555	1.0317	1.5959	1.30193	1.45531	1.00825	2.20478	0.870424	1.11924	1.41532
MIC_0922	hypA	hydrogenase nickel incorporation protein HypA	1.69996	0.642819	NaN	1.06397	0.749163	0.946363	1.62529	1.43137	1.26508	1.00798	1.07184	0.958667	0.811968	0.994341	1.18249	0.911238	0.879828	0.897386	1.49473	1.5623	1.06867	0.896226	0.625163	1.31694	1.9997	1.83338	0.988673	1.02861	1.3844	1.47629	1.33719	1.29975	1.10696
MIC_0923	hypE	putative hydrogenase expression/formation protein HypE	0.873925	0.977977	1.10055	0.962206	0.865593	1.16122	0.807482	0.990405	0.84595	0.744814	0.766652	0.891322	0.835569	1.05107	0.830597	0.739334	0.745172	0.867794	0.684152	0.773359	1.01992	1.02385	0.906159	1.09802	0.879698	0.951014	1.27539	1.0644	0.99458	0.796968	0.778155	1.49722	1.26371
MIC_0924	Unknown	hypothetical protein	1.8356	0.996565	0.980761	1.73189	1.8786	0.786465	0.875883	0.89334	0.678834	0.720561	0.659008	0.647389	0.941782	0.780003	0.645989	0.544098	0.590051	0.989371	1.06608	0.700842	0.910297	0.894547	1.00187	0.990061	1.03572	0.915046	0.777488	0.9782	0.746198	0.555233	0.504121	0.896585	0.735542
MIC_0925	TR-ase	transposase	1.47254	1.96069	NaN	1.08535	1.27949	NaN	1.50336	0.668928	0.844886	0.610415	0.827036	0.836435	0.592126	0.638242	0.664241	0.575044	0.679234	0.756865	0.477315	0.913843	0.606744	0.713652	0.630351	0.641963	0.796567	NaN	0.559734	1.19709	0.628368	0.918003	0.468533	0.573865	0.660006
MIC_0927	proS	Prolyl-tRNA synthetase	1.04482	0.694069	1.2332	NaN	NaN	0.797372	0.543281	1.01214	1.62753	1.77788	1.79019	NaN	1.02394	0.803218	2.10695	1.8158	NaN	2.1695	1.1654	NaN	1.29457	NaN	1.24339	1.58434	1.38972	0.996578	NaN	NaN	0.833121	0.435846	0.774553	NaN	NaN
MIC_0928	Unknown	hypothetical protein	0.74032	NaN	NaN	0.94096	0.928389	1.13242	1.17499	1.80422	1.67518	1.5903	1.5598	1.80111	1.02899	1.3456	1.45388	1.41577	1.30095	1.61317	2.31043	1.0757	1.44781	0.975559	1.15371	1.06236	1.26441	1.09799	1.16596	0.870174	1.02306	1.18987	0.801296	0.606147	0.867869
MIC_0929	TR-ase	transposase	1.79512	0.759385	1.00963	1.04936	1.09465	1.38769	1.39051	1.29766	1.09775	1.13482	0.982268	0.918935	0.578853	0.96871	0.840476	0.997567	0.92466	1.25967	1.34331	1.39373	0.998293	0.985885	0.738621	1.67298	1.949	1.95131	1.29162	1.77093	1.26935	1.89835	1.21049	0.724421	0.744192
MIC_0930	TR-ase	transposase	1.03547	1.2621	1.26462	1.01666	1.09911	1.10745	1.49775	1.50571	1.87886	1.66702	1.75154	1.89916	1.27955	1.64233	1.15356	1.18534	1.20281	1.13858	1.5138	0.919887	1.27458	0.89443	1.01737	0.966602	1.00807	1.05564	1.05579	1.17814	0.783631	1.663	0.736458	0.734578	1.047
MIC_0931	Unknown	hypothetical protein	NaN	1.59782	0.974853	1.05354	1.46419	NaN	1.81517	1.25808	1.03794	1.01296	1.06676	0.779927	0.851566	0.989694	0.723174	0.72209	0.790681	0.670146	0.845836	0.874932	0.707674	0.709863	0.754535	0.869308	1.05738	1.32523	0.632763	0.903377	0.884666	1.22047	0.64485	0.992251	0.996669
MIC_0932	Unknown	hypothetical protein	1.26412	1.50297	NaN	1.03957	1.12639	NaN	2.98427	1.27924	1.05347	0.922072	0.816472	0.946798	0.754974	0.898481	0.584236	0.56738	0.613436	0.642057	0.865446	0.70827	0.534807	0.349387	0.38265	0.499082	0.682988	0.777376	NaN	NaN	0.595742	1.50376	0.497604	NaN	NaN
MIC_0933	TR-ase	transposase	2.33419	0.665965	1.51875	0.891819	1.04975	0.987952	0.711177	0.660295	0.820521	0.824933	0.63618	0.69571	0.744269	0.625447	0.75647	0.704006	0.693232	1.05108	0.563551	0.79199	0.671165	0.894261	0.763236	1.12011	0.6143	0.735551	0.845375	0.784519	0.912266	0.762372	0.692202	1.09424	1.00052
MIC_0934	lipA1	lipoic acid synthetase	0.956921	1.13842	1.07586	0.919209	1.00576	1.22519	0.793016	1.22397	0.741878	0.831833	0.584396	0.717927	0.682719	0.821685	0.839267	0.827592	0.569526	0.815805	0.838523	0.669022	0.878422	0.907693	0.886073	1.43736	1.08322	0.992835	1.59747	1.11919	1.50322	0.907224	1.02095	1.46276	1.36247
MIC_0935	HA M1 homolog	HAM1 protein homolog	1.17028	1.12702	1.28681	0.989076	1.05171	1.06157	1.01246	1.11263	0.699528	0.724111	0.733072	1.0731	1.13495	1.0004	0.818651	0.773429	0.848319	0.822643	0.929553	0.871267	0.857808	0.881983	0.805562	0.965708	0.980285	0.986549	1.11199	0.783068	1.09888	0.987955	1.00625	1.04823	1.00708
MIC_0936	agaY, cbbA	Fructose-bisphosphate aldolase	0.999623	1.08039	0.989427	0.920682	1.26077	1.04712	1.18079	1.46739	0.753224	0.894002	0.755777	1.13029	1.21814	1.32378	0.768695	0.703714	0.690317	0.823305	0.714268	0.626751	0.68597	0.835991	0.757124	0.729149	0.771224	0.782993	1.06689	0.681998	0.912798	0.892821	0.93478	1.30281	1.23508
MIC_0939	Unknown	hypothetical protein	NaN	NaN	NaN	NaN	NaN	NaN	NaN	NaN	NaN	NaN	NaN	NaN	NaN	NaN	NaN	NaN	NaN	NaN	NaN	NaN	NaN	NaN	NaN	NaN	NaN	NaN	NaN	NaN	NaN	NaN	NaN	NaN	NaN
MIC_0941	NifR3 homolog	nitrogen regulation protein NifR3 homolog	1.29139	1.08892	1.08754	1.08239	1.06985	0.716094	0.828653	1.12792	0.728	0.873405	0.700875	0.74377	0.961768	1.08847	0.922483	0.899058	0.663601	0.716342	0.646649	0.752057	0.851234	1.08369	0.939799	0.85316	0.725766	0.730518	1.09777	0.88956	0.644554	0.786324	0.771905	1.39782	1.2294
MIC_0942	pgi	glucose-6-phosphate isomerase	1.13571	0.722437	0.833482	0.947177	1.07686	1.245	1.46232	1.30394	1.28036	1.30175	1.26582	1.26269	1.39748	1.57783	1.35996	1.17924	1.20488	1.09363	0.819744	0.922208	0.835147	0.669133	0.960153	0.844319	0.722485	0.525116	0.752674	0.76365	0.808485	0.770664	0.846496	0.657053	0.589998
MIC_0943	ABC Transp	possible ABC-transporter	0.795051	1.1203	NaN	1.00041	1.20257	0.75175	1.72514	1.44737	1.33939	1.34753	1.2933	1.5482	1.7484	1.38576	1.43323	1.54677	1.52864	0.908644	1.13508	1.10716	0.731603	0.819216	0.99392	0.726661	0.795349	0.925495	0.814458	0.819543	0.955066	1.52269	1.42613	0.948313	0.793406
MIC_0944	No Sim	no similarity	1.38299	0.93618	1.04848	0.902247	0.963844	1.32798	0.948193	0.584742	0.688733	0.556974	0.976531	0.914921	0.94719	0.788717	0.615565	0.652512	0.808511	0.665529	0.457359	0.810407	0.688443	0.669864	0.671152	0.749218	0.525593	0.619831	0.753526	0.574908	0.678102	0.624032	0.535724	0.914617	0.798467
MIC_0945	Unknown	hypothetical protein	0.901346	0.839077	1.00853	1.04879	1.01915	0.80778	1.22073	1.34414	1.04529	1.15024	0.979355	0.935163	0.998047	1.05566	1.0615	1.09255	0.809738	0.991551	1.74643	0.996339	1.49114	1.63825	1.50457	1.55012	2.14509	1.35132	1.69754	1.76575	1.0609	1.65119	1.3521	1.49259	1.35038
MIC_0947	rps4	30S ribosomal protein S4	1.0348	1.11344	1.2129	1.08687	1.20568	0.982984	0.594753	1.56519	0.980812	1.4379	0.992343	1.54416	1.29591	1.30684	1.2653	1.32019	1.09957	2.1316	0.856014	NaN	0.878162	1.15151	0.882668	1.01872	1.1255	0.924733	1.44181	0.945926	1.10605	0.728286	0.894449	1.38908	1.76466
MIC_0953	Unknown	hypothetical protein	0.78174	1.26148	0.905286	0.823844	0.889077	1.99858	1.17993	1.7759	1.85932	1.83193	1.83573	2.00783	2.06991	2.08246	2.30772	2.4313	2.22908	1.67056	2.10256	2.39376	2.09609	2.36323	2.01172	2.24997	1.65331	1.79298	1.858	2.26474	2.0822	2.19759	2.08301	1.5627	1.78609
MIC_0954	uppS	undecaprenyl pyrophosphate synthetase	1.26329	1.10091	0.815206	1.07921	1.15351	1.35526	0.829436	1.03627	1.49258	1.45013	1.26402	1.5462	1.71011	1.76062	1.74649	1.35567	1.18943	1.50911	0.641566	0.722742	0.964472	0.985779	0.965905	0.912481	0.565351	0.459748	1.05873	0.735719	0.764628	0.468931	0.578848	0.942069	0.889145
MIC_0955	Unknown	hypothetical protein	1.34815	1.10879	1.09023	1.24203	1.16019	0.340753	0.729361	2.08745	1.63702	3.01805	2.02756	1.11481	0.912599	1.49643	1.11061	1.53792	1.82302	1.21604	1.48324	0.635576	1.02426	1.06225	0.847368	1.01028	1.80943	1.59299	1.26601	1.07554	0.623959	1.93823	0.850436	1.16907	1.53581
MIC_0956	Unknown	hypothetical protein	1.24969	0.733399	NaN	0.989585	1.02992	0.557357	1.12037	1.27148	2.66167	3.08316	2.1484	0.779391	0.604183	1.01012	1.50793	1.80072	2.15505	1.33999	1.1464	0.649905	0.963517	0.618853	0.547234	0.892016	1.23703	1.7333	0.621447	0.56752	1.19314	2.0497	1.02525	0.716088	0.820974
MIC_0957	cbaB	rieske 2Fe-2S family protein	0.764404	1.20412	1.27336	0.939735	0.989267	1.13414	1.14724	1.38368	0.943002	1.16984	0.84631	1.10767	0.992485	1.14575	1.20605	1.48292	1.0393	1.02495	0.924655	0.750664	0.589518	0.509289	0.574972	0.80588	0.642757	0.614394	1.03948	0.725631	0.654817	1.03552	0.932404	1.06739	0.801977
MIC_0958	Unknown	hypothetical protein	NaN	NaN	NaN	NaN	1.43338	NaN	NaN	NaN	4.03584	NaN	NaN	NaN	NaN	NaN	NaN	NaN	NaN	NaN	NaN	NaN	NaN	NaN	NaN	NaN	NaN	NaN	NaN	NaN	NaN	NaN	NaN	NaN	NaN
MIC_0959	Unknown	hypothetical protein	NaN	1.08126	NaN	1.07498	0.980002	NaN	2.2251	1.27075	2.9325	3.38773	3.99301	1.16747	1.20145	1.6615	1.74651	1.80723	3.47241	1.76789	1.57786	NaN	0.86779	0.716412	0.85537	0.71459	1.11346	NaN	0.608262	0.875804	0.676888	1.44871	0.830763	0.626408	0.598463
MIC_0960	Unknown	hypothetical protein	NaN	NaN	NaN	1.04637	1.04847	NaN	2.19579	2.07855	3.23109	2.84968	2.58135	1.42815	0.850135	1.67617	2.10486	1.7971	1.54418	1.69499	NaN	NaN	1.55816	0.774898	0.840839	1.82463	1.2964	1.776	1.04374	1.32426	2.63263	2.37779	1.87309	1.90654	1.85151
MIC_0961	speB	arginase	1.19276	0.835058	0.957086	1.116	0.966241	1.72977	1.2316	2.15414	1.5473	1.92006	1.49143	1.11082	0.937682	1.13223	1.82162	2.08053	1.42262	1.45249	1.48506	1.16816	1.40815	1.43087	1.31653	1.74419	1.59442	1.59228	1.60799	1.25531	2.17993	1.90105	2.6999	2.08685	2.47388
MIC_0963	MH red-ase	methylenetetrahydrofolate reductase	0.782792	0.901521	0.982978	1.08321	0.999829	0.847588	0.839189	1.09286	1.70358	1.43186	1.67894	1.0707	1.07545	1.19795	1.72272	1.6184	1.47428	0.982478	0.936955	0.811119	0.915817	0.918876	0.903122	1.03681	0.842277	0.702302	0.958871	0.782192	0.866335	0.790666	0.97972	1.08308	0.722096
MIC_0964	Unknown	hypothetical protein	0.688122	1.36052	1.01768	0.96146	1.10725	0.720486	0.674939	1.09113	0.916488	0.999805	1.02943	1.39989	1.19073	0.928346	1.02062	1.26574	1.13805	1.36228	0.52151	1.01538	0.802265	0.916409	0.86829	0.829117	0.669084	0.539366	1.01437	0.737754	0.702661	0.388922	0.631892	0.891498	0.772078
MIC_0965	Acet Trf-ase	diamine acetyltransferase 2	1.27043	0.857306	1.26274	1.11672	1.17351	0.921285	1.48189	1.46373	1.41187	1.45213	1.56185	1.66607	1.55054	1.54834	1.69956	1.94339	1.46629	1.2711	0.649047	0.993604	0.67229	0.906581	0.882729	0.898275	0.805932	0.575671	0.803856	0.818133	0.841186	0.886807	0.982234	1.07622	0.986237
MIC_0966	clpB1	ClpB protein	1.44533	1.45218	1.23141	0.928136	0.993969	0.660717	1.17738	1.14371	2.05879	2.34162	2.82322	0.671128	1.42509	1.02698	1.85597	2.09755	2.26989	1.32552	1.42642	1.03976	0.706078	0.753626	1.07161	0.789076	1.14684	0.842662	0.709495	0.827636	0.980743	1.16347	1.62949	0.768645	0.755559
MIC_0968	Transp ion	putative ion transport protein	1.13268	1.04097	0.912425	0.935682	1.09889	1.32558	1.30185	1.39058	1.00961	1.02803	1.00977	0.895686	0.992568	0.872365	0.972502	0.985192	0.955261	0.78182	1.27598	0.967326	1.097	1.21291	1.09105	1.23231	1.5439	1.08014	1.25286	1.06117	1.54271	1.72004	1.67475	1.43544	1.42008
MIC_0970	Unknown	hypothetical protein	1.13511	0.849648	1.00553	0.903104	1.11043	1.05937	1.42108	0.738589	0.803441	0.624056	0.69537	0.700981	0.921988	0.794026	0.707006	0.663123	0.659082	0.483252	0.715365	1.04279	0.841755	0.89408	0.886577	0.697366	0.762912	0.741554	0.714964	0.984355	0.966609	1.18672	1.21652	1.22864	1.08963
MIC_0971	Unknown	hypothetical protein	0.897645	0.94596	1.07906	0.904566	1.17156	1.20324	1.31306	0.741814	0.658354	0.47759	0.612825	0.736104	0.927975	0.640399	0.608122	0.598783	0.626719	0.472681	0.553342	0.889532	0.743824	0.790789	0.781689	0.641075	0.610235	0.704081	0.648154	0.904581	0.973607	1.08546	1.11432	1.12782	1.03487
MIC_0972	Helicase	SNF2 helicase homolog	1.02455	1.07999	NaN	1.04896	1.06565	NaN	0.879451	0.928299	1.04817	1.12743	1.11836	1.46907	2.13344	1.61093	0.967051	1.03701	1.084	1.34228	0.938227	0.849649	0.832137	0.831677	0.992159	0.650195	0.966951	0.798573	0.810523	0.865111	0.586435	0.59236	0.715701	0.712301	0.630028
MIC_0973	Tetrapep rep	tetratricopeptide repeat protein	1.03698	0.903344	0.917924	1.00696	1.05274	1.3365	1.50108	1.50216	0.752773	0.7519	0.68377	0.954723	1.13262	0.902887	0.883849	0.927143	0.800268	0.698976	0.692403	0.808517	0.710858	0.817498	0.875806	0.800914	0.717841	0.678902	0.787198	0.836592	1.16456	1.46544	1.54497	1.2138	1.0035
MIC_0974	smtB	transcriptional regulator	1.23767	1.04646	0.91228	1.09084	0.852517	0.574644	0.733495	0.876325	0.539051	0.635817	0.579381	1.01032	0.962578	0.939054	0.657304	0.655804	0.728036	1.28768	2.65821	3.80988	4.29154	5.16495	4.92247	1.49528	2.05741	1.20466	3.31949	3.77231	0.646318	0.554852	0.700078	1.18925	1.18658
MIC_0975	Metallothionein	Metallothionein, family 14	0.85212	1.06449	0.940063	0.886994	0.8327	0.485931	0.387716	0.874762	0.310566	0.451535	0.332868	0.378634	0.372074	0.336123	0.385521	0.512004	0.478278	1.16176	3.42161	2.58497	5.06455	5.38112	4.41071	3.58124	2.72654	1.37612	5.30392	2.61391	1.17878	0.609305	0.756872	1.28734	1.78029
MIC_0976	Unknown	hypothetical protein	1.25203	1.21334	1.28282	0.961652	1.08416	1.74494	0.864837	0.970553	1.08355	1.01914	1.01674	1.46826	1.26895	1.32145	1.05421	0.750992	0.982291	1.77437	2.42249	1.25366	2.3339	1.95321	2.41483	2.21596	1.97888	1.91722	2.01405	1.9138	1.5611	0.736094	0.999837	1.22223	1.24968
MIC_0977	Unknown	hypothetical protein	1.0814	0.916638	1.09756	0.969404	1.03295	1.31724	1.3222	1.81335	0.974136	1.19085	1.01759	1.28275	1.39809	1.37051	1.05705	1.19009	0.972037	1.12454	1.20331	0.744801	1.00641	1.15023	1.08624	1.06464	1.25488	0.958212	0.937805	0.862939	1.29606	1.23128	1.35883	1.35278	1.16835
MIC_0978	recF	DNA replication and repair protein RecF	0.813938	1.25537	NaN	1.10649	1.00133	NaN	0.935815	0.834745	0.854482	0.859564	0.778698	0.910204	0.707434	0.830975	0.860893	0.823791	0.702143	0.714658	0.574196	0.733982	0.73	0.842215	0.62574	0.804352	0.933944	0.989407	0.745501	0.822378	0.721897	1.04278	0.794386	1.05105	0.886047
MIC_0979	Unknown	hypothetical protein	1.10187	1.28669	0.942119	1.00838	1.01997	0.874602	1.19939	1.37047	0.641725	0.773216	0.703642	1.0026	0.954167	1.15843	0.685223	0.715542	0.775111	0.857882	0.639599	0.685126	0.626396	0.636903	0.603978	0.734914	0.863661	0.709341	0.74223	0.652282	0.792518	1.10753	0.950439	1.10596	1.02035
MIC_0980	Unknown	hypothetical protein	0.862435	NaN	NaN	1.06087	0.885276	NaN	0.876586	1.52982	0.913646	0.95008	0.765393	1.29253	1.85066	1.41492	0.731769	0.948966	0.780743	0.935081	NaN	0.750525	0.730654	0.93631	0.879329	0.838476	1.32202	0.821183	1.07672	0.998549	1.12967	1.01132	1.15981	1.04184	1.25146
MIC_0981	TR-ase	Transposase	1.05848	1.21429	1.07569	0.99034	0.960524	1.09225	1.40662	1.44015	1.70783	1.68807	1.74301	1.75573	1.25258	1.62643	1.11502	1.20998	1.26411	1.21764	1.64341	0.935534	1.35514	0.953263	1.06584	0.94927	1.13238	1.09357	0.957061	1.15149	0.88309	1.46721	0.752075	0.73534	1.06188
MIC_0983	No Sim	no similarity	0.841239	1.13605	1.05428	0.94646	1.16156	0.555003	0.55242	0.844443	0.303829	0.340591	0.293407	0.608261	0.707395	0.730098	0.297289	0.265324	0.295286	0.464358	0.43672	0.301875	0.537596	0.530569	0.574599	0.505024	0.426258	0.318332	0.720973	0.580099	0.391538	0.326099	0.316089	0.741422	0.634782
MIC_0984	No Sim	no similarity	NaN	0.539092	NaN	1.22114	1.06553	NaN	0.935769	0.799617	0.806785	0.921865	1.00985	0.581768	0.713075	0.515944	0.932694	0.789336	0.74765	0.81997	0.853706	0.916963	0.614979	0.849341	0.739924	0.933666	0.956388	0.810455	0.711069	0.839914	0.780362	0.845246	0.799852	1.01272	0.73502
MIC_0986	Unknown	hypothetical protein	NaN	NaN	NaN	NaN	NaN	NaN	NaN	NaN	NaN	NaN	NaN	NaN	NaN	NaN	NaN	NaN	NaN	NaN	NaN	NaN	NaN	NaN	NaN	NaN	NaN	NaN	NaN	NaN	NaN	NaN	NaN	NaN	NaN
MIC_0987	No Sim	no similarity	NaN	1.11986	3.94776	1.09178	1.28253	NaN	0.943446	0.440345	0.675319	0.625144	1.10179	0.60979	0.803036	0.593922	0.711334	0.788259	NaN	0.765391	0.662965	NaN	0.817202	0.852632	1.01244	0.586351	0.768664	NaN	0.589663	1.00768	0.51849	0.685539	0.610634	0.94209	0.722376
MIC_0992	Pentapep rep	Pentapeptide repeat precursor	1.34569	0.921089	1.10014	0.941665	1.02509	0.857345	1.47871	1.15152	0.576271	0.703032	0.564239	0.649541	0.632434	0.818372	0.462291	0.457682	0.49318	0.665473	1.01835	0.645466	0.752472	0.627081	0.689878	0.439156	0.61559	0.898789	0.713932	0.610922	0.627943	1.14566	0.587012	0.60425	0.581354
MIC_0994	Unknown	hypothetical protein	1.19413	0.848643	1.01956	0.861043	0.954425	1.57518	1.1517	1.90752	1.48224	1.16935	0.988311	1.0205	0.899286	0.99135	1.49593	1.07217	0.693536	1.18895	2.33852	1.63665	2.64573	3.12661	2.71495	3.86858	3.04771	3.83224	3.11796	2.5232	5.26001	1.72149	3.33305	2.68807	2.64744
MIC_0995	Unknown	hypothetical protein	0.6505	1.20353	NaN	1.08946	0.989711	1.53733	1.73242	2.21999	1.40706	1.14223	0.860241	0.864426	0.721694	0.818726	1.31199	1.15522	0.783907	1.14412	2.85927	2.33836	1.81807	2.28004	2.59308	3.04094	3.31644	3.55044	3.01737	2.20453	3.80203	2.1283	4.10136	1.67381	2.07685
MIC_0996	Unknown	hypothetical protein	0.953931	1.24172	0.838323	0.973158	1.00349	1.4349	1.25513	1.16909	0.684255	0.640578	0.542278	0.670978	0.743083	0.500619	0.618195	0.619206	0.440486	0.880242	1.52035	2.22761	1.35886	1.36735	1.61387	2.09012	1.92192	2.93305	1.92161	1.58975	1.65665	1.79078	2.13479	1.42012	1.5387
MIC_0997	Unknown	hypothetical protein	1.29282	0.965723	1.24168	0.938888	1.10275	1.09569	1.40644	0.681537	0.417121	0.320083	0.315913	0.483675	0.465525	0.401257	0.363869	0.392621	0.364269	0.44768	0.786372	1.68524	1.39878	1.20881	1.54559	1.20571	1.02514	1.50401	1.24369	1.47245	1.10953	1.81744	1.72766	1.17714	1.1432
MIC_0998	TR-ase	transposase	0.822988	1.19568	0.955397	0.808601	0.914314	1.23747	1.15368	0.681248	0.568758	0.535256	0.559496	0.680905	0.532371	0.476082	0.52335	0.593114	0.69625	0.67194	1.1237	1.78449	1.52754	1.14693	1.50884	1.90765	1.25663	1.84457	1.45226	1.55169	1.78845	1.61411	1.74195	1.0184	1.06084
MIC_0999	resolvase	MIMIV Putative resolvase R771	0.915704	0.978084	0.769078	0.948907	0.974767	1.08896	0.949402	1.11466	0.836425	0.891955	0.781841	0.857358	0.751251	0.625564	0.763004	0.74157	0.812202	0.997553	1.94652	1.10296	2.13449	1.49766	1.93228	2.17677	2.04194	2.01523	2.27897	2.14226	1.55327	1.55792	1.03083	1.3368	1.84104
MIC_1001	petB	cytochrome b6	1.052	0.986075	0.904519	0.971076	1.2148	0.851933	1.0753	1.11837	1.56916	1.65004	1.75802	1.03692	1.08025	1.12238	1.98069	1.72052	NaN	NaN	2.0229	NaN	3.13527	NaN	2.88948	2.03643	1.78278	NaN	1.73696	1.61275	1.3154	1.48828	1.6703	1.22733	1.09593
MIC_1002	petD	cytochrome b6-f complex subunit 4	1.62797	0.935025	1.19753	1.06222	0.957869	0.856291	0.775982	1.10173	1.39927	1.54284	1.31571	1.23434	1.08727	0.801731	1.75713	1.6764	1.56475	NaN	2.5477	NaN	2.88955	2.55374	2.76927	2.75465	NaN	NaN	NaN	NaN	1.94241	1.90931	2.02266	1.28712	1.10849
MIC_1003	FDFT1	squalene/phytoene synthase	0.765027	1.2872	0.680239	0.891217	1.04445	1.37458	1.11377	1.29536	2.27232	2.11406	2.1083	1.62038	1.82223	1.24865	2.58565	2.83846	2.40595	2.57393	3.10716	3.37772	3.37524	3.31193	5.05098	2.77201	2.17524	1.92346	2.54434	2.81914	2.34689	2.20924	2.67617	1.77994	2.40743
MIC_1005	Unknown	hypothetical protein	1.39895	0.915384	0.834565	0.947276	1.12012	1.68303	1.01615	1.38065	1.7091	1.57043	1.3203	0.898381	1.02182	0.957261	1.76883	1.19564	0.928864	0.876296	0.947775	0.620865	0.83309	0.755845	0.992294	1.88425	1.50678	1.04804	1.20463	1.30043	2.3492	1.17998	1.96785	1.5629	1.47161
MIC_1006	Unknown	hypothetical protein	1.02379	1.02425	0.992769	0.978891	1.02873	1.01234	1.75354	0.968455	0.835315	0.852569	0.818838	0.722017	0.614262	1.0224	0.628981	0.69651	0.714127	0.97021	1.56725	1.4703	1.0644	0.712907	0.515104	0.89769	1.02258	1.33131	0.637725	0.966256	0.844525	1.52706	0.735423	0.462312	0.614887
MIC_1009	CheW	putative chemotaxis protein CheW	1.37188	0.960202	1.37582	0.943695	1.08868	1.07278	1.52727	1.41435	1.15463	1.04512	1.15336	1.02548	1.15787	1.05835	1.09021	1.1015	0.998489	0.851248	0.937692	1.25329	0.810928	0.976864	0.87129	1.01929	1.19455	1.22417	0.867552	0.955938	1.00044	1.42273	1.5011	1.4963	1.33749
MIC_1011	ctr1, mcpA	methyl-accepting chemotaxis protein	0.765183	1.02852	1.00285	0.936516	0.966867	1.7168	1.73387	0.717913	1.2011	0.964091	1.17457	1.05045	1.28555	0.997831	1.26613	1.17984	1.29282	0.999497	0.938225	1.63947	0.889493	1.0528	1.14631	0.841566	0.640121	0.866533	0.847016	1.06235	0.9618	1.17829	1.32852	1.03438	0.963888
MIC_1012	Gly Trase	probable glycosyl transferase	0.988894	1.02563	1.07283	0.974075	1.01914	1.62925	2.02103	1.33954	1.26748	1.38592	1.55499	1.36086	1.39684	1.52323	1.12147	1.12053	1.29284	0.738236	1.26389	1.17689	0.947203	0.885313	0.964434	0.594098	0.795653	1.05953	0.919709	0.866313	0.990222	1.71872	1.50796	0.865506	0.889412
MIC_1014	Unknown	hypothetical protein	1.00147	NaN	NaN	0.961006	1.37991	NaN	2.00369	2.34367	1.41981	1.64578	1.27177	1.19788	1.10988	1.95855	1.15062	1.39222	0.889185	1.0923	NaN	NaN	1.09967	0.76783	0.813679	1.02467	1.16483	1.07919	1.01565	0.93693	1.43497	1.98349	2.03654	0.910863	0.975497
MIC_1015	PRKG	Serine/threonine protein kinase	0.891056	NaN	NaN	1.21465	1.08012	0.641956	1.08644	0.604996	1.17908	1.05669	1.11316	1.18704	1.69301	2.03688	1.01462	1.07419	1.18426	1.11358	0.796841	0.720601	2.23662	0.93486	2.83498	0.665257	0.688554	0.817596	0.778749	0.941248	0.565014	0.576825	0.738032	0.931108	0.811237
MIC_1016	Unknown	hypothetical protein	0.820521	1.34845	1.03528	0.828281	0.983175	1.27843	1.04999	1.34651	1.25146	1.47307	1.2877	1.41678	1.08623	1.64009	0.864917	0.828198	1.25489	0.887299	1.48881	0.632854	0.838966	0.456904	0.585668	0.446902	0.724818	0.873569	0.642934	0.631274	0.759041	1.10094	0.613277	0.542587	0.769256
MIC_1017	barH	hypothetical protein	1.09667	0.839368	1.30539	0.996947	1.06692	0.47218	0.525557	0.537596	0.638982	0.624861	0.733951	0.634412	0.649496	0.56227	0.67927	0.734526	0.737967	0.88094	0.72639	0.738448	0.84989	0.885547	0.803086	1.03399	1.01905	0.96411	1.11017	0.976506	0.788479	0.747831	0.747116	1.00483	0.997655
MIC_1020	SurE	stationary-phase survival protein SurE homolog	1.22607	0.92955	1.28514	1.03141	1.02306	1.38066	1.09458	1.09247	0.725666	0.643067	0.621426	0.820133	0.887528	0.81958	0.815447	0.781703	0.714236	0.647698	0.450163	0.645195	0.545892	0.639405	0.653679	0.726611	0.585992	0.519381	0.744109	0.657637	1.00275	0.821284	0.888107	1.10282	1.11568
MIC_1021	Unknown	hypothetical protein	1.17504	0.966435	0.990027	1.01105	1.04815	1.56557	1.63549	1.80862	2.35924	3.1275	2.71011	3.12224	2.93054	3.00196	2.88597	2.91233	2.89016	3.41062	1.56552	2.15572	1.57971	1.73831	2.10083	1.43142	1.22208	1.00965	1.62858	1.31623	0.96334	1.01255	1.19745	1.04506	1.19052
MIC_1022	znuB	ABC-3 transport family protein	0.913075	0.845555	0.988032	1.044	1.02717	0.642139	0.583955	0.56523	0.57418	0.494849	0.477708	0.831168	0.713223	0.737892	0.677714	0.618524	0.639398	0.715086	0.411399	0.674665	0.780406	0.982786	0.82821	0.899736	0.806722	0.806942	0.978274	1.05768	0.619517	0.432694	0.554764	1.25444	1.12322
MIC_1023	trxB	thioredoxin reductase	1.04741	0.861557	1.0818	0.967928	1.04055	0.58962	0.862831	0.6256	0.593415	0.569678	0.642622	0.749321	0.765379	0.725775	0.665179	0.603964	0.677248	0.685141	0.485178	0.802572	0.639664	0.761888	0.837862	0.741077	0.772191	0.864565	0.857743	1.09613	0.514975	0.498706	0.523201	1.11022	0.924182
MIC_1024	Unknown	hypothetical protein	0.969632	1.06076	0.944421	0.901692	1.12096	0.545965	0.608495	0.681857	0.391729	0.427093	0.417781	0.678493	0.60865	0.589743	0.466027	0.439166	0.475215	0.547634	0.56045	0.5829	0.77413	0.915462	0.725022	0.810765	0.765079	0.884597	1.12571	0.903612	0.678114	0.61115	0.645753	1.19928	1.04341
MIC_1025	Prophage prot	putative prophage protein	0.889764	1.13557	1.09711	1.02311	1.07629	0.663696	0.623519	0.764166	0.380626	0.413797	0.415336	0.715368	0.806376	0.62413	0.43845	0.377734	0.407023	0.526128	0.602365	0.493618	0.821394	1.0427	1.0518	0.844267	0.929177	0.822209	1.22913	0.928624	0.735505	0.569758	0.614116	1.40363	1.22665
MIC_1026	Unknown	hypothetical protein	0.861413	1.18731	0.859242	0.925588	0.995553	0.825825	0.827641	0.54875	0.523624	0.506409	0.519038	0.799587	0.852475	0.89074	0.515257	0.486532	0.447406	0.319474	1.06867	1.1385	1.55694	1.647	1.84016	1.31854	1.12033	1.17619	1.75449	1.78522	1.74536	1.97692	1.44287	2.83574	3.34474
MIC_1027	Chrom segr	Chromosome segregation SMC protein	1.29671	1.30206	1.10397	1.011	0.936087	0.392266	0.284356	0.703342	0.26419	0.30953	0.269625	1.24937	1.06957	0.775462	0.2456	0.272437	0.304667	0.353094	0.706142	0.295896	0.851826	0.925216	1.15863	0.578614	0.571956	0.682845	1.05719	0.82836	0.41504	0.322633	0.312151	0.6221	0.537631
MIC_1030	rnb	ribonuclease II	0.94692	1.10746	0.986528	1.03778	1.06288	1.12685	0.967147	1.06796	1.08541	1.01064	0.989701	0.805312	0.938278	0.770622	1.19806	1.2465	1.14144	1.27419	0.901002	1.14582	0.956826	0.862492	0.845864	1.0509	0.916232	0.971802	0.791232	0.803687	1.0771	0.869574	1.11536	0.729201	0.67444
MIC_1031	TR-ase	transposase	0.942766	1.36666	1.52616	0.830553	0.881811	2.37622	2.19709	1.62306	1.84933	1.37394	1.82576	1.58055	0.860579	1.05846	0.877447	0.867762	1.20629	1.05869	2.29457	1.16606	NaN	NaN	NaN	1.34022	2.41292	3.18762	NaN	NaN	1.36272	2.36841	1.11289	NaN	NaN
MIC_1032	TR-ase	transposase	1.11011	1.75675	NaN	0.904546	1.00714	0.8656	1.4512	1.35171	1.04079	1.13281	0.944807	0.971601	0.718285	1.00962	0.861583	0.956717	0.826435	1.18585	1.98084	1.5338	1.25463	1.07943	0.795212	1.70734	2.09992	2.3236	1.31676	1.71119	1.59509	1.81545	1.49089	0.599121	0.694299
MIC_1033	speA	arginine decarboxylase	1.2237	1.19833	0.872734	0.969601	0.870536	1.14401	1.27676	0.873367	1.26921	1.20187	1.37767	0.854348	1.12673	0.851253	1.31673	1.34476	1.44682	1.21401	1.22633	1.57961	1.00242	1.06428	0.975554	0.850688	1.10371	1.08227	0.864245	1.06324	0.961651	1.27304	1.42118	0.870259	0.871501
MIC_1034	Unknown	hypothetical protein	1.18352	1.24718	0.869968	1.05219	1.02533	0.987859	1.58356	1.77468	1.67551	2.00368	1.81109	1.1906	1.03456	1.47688	1.88201	1.87985	1.58452	1.36236	2.25984	1.35148	1.33114	0.991106	1.18896	1.11932	2.15762	1.86927	1.12851	1.27345	1.12612	2.20496	1.87521	1.09909	1.24071
MIC_1035	recR	recombination protein RecR	0.946469	1.01373	1.07916	1.15574	1.07477	0.978287	1.02648	1.33174	1.11112	1.09966	1.10691	0.877809	0.844336	0.956174	1.21839	1.3043	1.0631	0.848916	0.86075	0.806053	0.755273	0.709358	0.732807	0.859393	0.797779	0.753913	0.874659	0.776637	1.09589	1.18853	1.25048	0.91033	0.859654
MIC_1037	ctpB	periplasmic carboxyl-terminal protease	0.984777	1.29192	1.01499	0.918026	1.04163	1.25986	1.8221	0.515076	1.21749	0.817282	1.04957	0.662594	0.682595	0.657161	1.35193	1.22287	1.5012	0.919198	1.14447	2.46182	1.71094	1.26993	1.58359	1.16945	0.896991	1.23765	NaN	NaN	1.32811	2.4153	2.2377	0.757419	0.705991
MIC_1038	NUDIX Hase	NUDIX hydrolase	0.960825	1.58781	NaN	0.877622	1.00777	0.668568	0.658514	0.799966	0.724088	0.53921	0.587006	0.662471	0.692075	0.653323	0.709444	0.697808	0.597151	0.821485	0.65084	0.852666	0.741295	0.795917	0.703257	0.635554	0.459779	0.496316	0.985106	0.792148	0.49837	0.546436	0.372292	0.786508	0.666631
MIC_1041	Unknown	hypothetical protein	1.50397	1.36568	NaN	1.24742	1.10255	NaN	1.10071	0.89258	1.04342	0.828489	0.865599	1.00157	1.03719	0.963448	1.29432	0.989348	0.873727	0.776795	0.836239	1.01971	0.799199	0.618965	0.753523	0.99712	1.00257	1.04596	0.653651	1.00381	1.32868	1.10521	1.17705	0.770457	0.714656
MIC_1042	Nuc ac Bind	OB-fold nucleic acid binding	1.26797	0.901329	0.751248	0.935463	0.971705	1.05709	0.970549	0.652027	0.92381	0.749846	0.76556	1.02931	1.1748	0.975095	1.15623	1.22181	1.04571	0.945141	0.3338	0.728592	0.648249	0.581271	0.754342	0.633856	0.407122	0.367254	0.740427	0.759476	0.558794	0.564031	0.554203	0.743929	0.775509
MIC_1043	folD	methylenetetrahydrofolate dehydrogenase (NADP+)	1.09674	0.972278	1.18	0.972564	0.932143	0.881998	0.743994	1.34984	0.895186	1.09895	0.923476	0.989524	0.986553	1.0245	1.08372	1.10157	0.850244	1.2652	1.05349	0.873854	0.971176	1.159	1.05385	1.61607	1.67772	1.56446	2.19023	1.50045	1.20541	0.837513	1.07818	1.22746	1.15102
MIC_1045	Unknown	hypothetical protein precursor	1.14194	1.5819	0.873039	0.980121	0.814218	1.35114	1.43535	1.61395	0.85246	1.02496	0.91649	0.826864	0.983528	1.23617	0.738077	0.869466	0.715427	0.558352	0.981061	0.899622	1.01384	0.794838	0.887278	0.958824	1.19364	1.93249	1.2208	1.25239	1.02928	2.32024	1.37312	0.999869	1.22606
MIC_1046	Unknown	hypothetical protein	1.06995	NaN	NaN	1.02767	1.33679	NaN	1.68896	1.59362	0.677008	0.774892	0.72931	1.158	1.52205	1.45658	0.61065	0.741491	0.53817	0.785595	1.38426	1.2528	0.930765	1.0632	1.00359	1.20598	1.31476	1.54874	1.20729	1.18295	1.87471	1.76284	1.64241	1.13503	1.00721
MIC_1047	ppsA	phosphoenolpyruvate synthase	0.985086	1.15593	0.959001	1.11131	0.934642	0.435512	0.330853	0.220229	NaN	NaN	NaN	NaN	NaN	NaN	NaN	NaN	NaN	NaN	NaN	NaN	0.377135	0.369767	0.432718	0.330558	0.348131	NaN	0.453794	0.630852	0.328417	0.3253	NaN	NaN	NaN
MIC_1048	ymxG	peptidase	0.962384	1.18125	0.809523	0.922893	1.00183	0.749313	1.11914	0.60854	1.42048	1.10332	1.48889	0.870992	0.81385	0.88009	1.39681	1.36602	1.84884	1.32328	1.51969	2.55506	1.98476	1.76954	1.58131	0.825518	1.07612	1.4802	0.88069	1.59697	0.662739	1.27548	1.11331	0.869802	0.84069
MIC_1049	HNH nuclease	HNH nuclease	1.03744	0.932915	0.869927	0.926963	0.968203	1.97317	1.03085	2.49858	0.621652	0.896191	0.608528	1.251	1.32641	0.986293	0.566299	0.627714	0.450078	0.480845	1.37978	0.627927	0.87728	1.07395	1.03835	1.37959	1.28201	1.08111	1.61202	1.10095	2.0925	1.37515	2.08031	1.53655	1.86576
MIC_1050	No Sim	no similarity	0.386814	1.58317	NaN	1.09235	0.823331	1.14727	0.843625	0.901323	0.638529	0.56304	0.640797	0.510097	0.592671	0.559023	0.608769	0.625543	0.598696	1.59446	2.88549	3.07653	2.09446	2.13437	2.04392	5.17853	5.41936	5.27228	3.83964	3.56976	1.6732	1.59615	1.42117	1.31958	1.13739
MIC_1051	hypD	hydrogenase expression/formation protein HypD	1.2525	1.06328	1.03646	1.02477	1.13913	0.742225	0.843101	0.623354	0.485634	0.410675	0.494157	0.452149	0.434901	0.469914	0.477724	0.403378	0.487394	1.34409	2.67476	3.03095	1.81231	1.7203	1.65404	6.89592	5.87424	8.67116	3.66497	3.96961	1.46972	1.38359	0.986669	1.03371	0.942141
MIC_1052	hypC	putative hydrogenase expression/formation protein HypC	0.952081	NaN	NaN	0.944417	0.921974	NaN	0.969979	1.008	0.626518	0.668463	0.852514	0.461073	0.440425	0.401477	0.705179	0.616305	0.876498	3.21491	4.25966	4.4911	2.56924	1.79029	2.32279	12.1201	11.3073	14.405	3.78147	4.5734	1.63338	1.14435	1.35293	0.975177	0.718252
MIC_1054	tktA	transketolase	1.21462	0.976107	0.870855	0.877674	1.01435	1.75338	2.26772	1.41739	3.7831	3.71766	4.67695	1.66518	1.61039	1.60316	5.01311	5.01788	7.00217	4.26113	1.47327	3.52957	0.865296	0.742728	1.07578	1.06759	1.02831	1.07701	0.599642	0.68046	0.609043	1.1703	1.43393	0.452061	0.375397
MIC_1055	B-lactam	beta-lactamase-like protein	0.619433	NaN	NaN	0.75634	0.828743	NaN	0.884689	0.905108	0.934455	1.00134	0.847955	0.851432	0.857206	0.848411	1.03084	1.08547	1.1404	0.822492	NaN	1.9836	1.2297	1.31052	1.44526	0.698656	2.2304	NaN	1.70193	0.976664	0.819104	0.738222	1.01217	0.987908	1.11839
MIC_1058	tetra Tpep rep	tetratricopeptide repeat protein	0.846593	NaN	0.970144	1.03006	1.29152	0.434032	1.18751	0.853382	1.42347	1.21423	1.46608	0.925181	1.18913	1.2286	1.72152	1.5645	1.39821	0.839213	0.500197	0.491831	0.797121	0.772205	0.942805	0.835246	0.878982	0.397519	0.662099	0.934443	1.31401	0.892534	1.07229	1.1885	0.920034
MIC_1059	Unknown	unknown protein	1.16017	1.1144	1.3157	1.08168	1.01104	0.557708	0.701464	0.877605	0.418593	0.470238	0.449109	0.918372	1.01388	0.766047	0.480651	0.431183	0.416144	0.677939	0.427802	0.322124	0.432806	0.532995	0.501874	0.506302	0.527277	0.411155	0.663221	0.548731	0.495505	0.463844	0.359261	0.86818	0.721198
MIC_1061	No Sim	no similarity	1.05139	1.06751	1.1665	0.982399	1.06954	0.847628	0.634956	1.09349	0.463641	0.455971	0.390931	0.774853	0.703047	0.760618	0.505595	0.532005	0.410514	0.514731	0.525878	0.404993	0.527935	0.601897	0.522023	0.721974	0.724665	0.639361	0.772026	0.647167	0.864121	0.706137	0.822409	1.08919	1.08493
MIC_1062	VapB-like	virulence-associated protein VapB-like protein	0.880782	2.33144	1.24328	1.10579	0.828515	0.76671	0.711366	1.00396	0.75454	0.744667	0.632863	1.0975	0.80767	0.964815	0.7899	0.70455	0.755352	0.834226	1.05731	0.530646	0.714244	0.797223	0.737678	0.947062	1.12915	0.863484	0.965151	0.78395	1.00922	0.630206	0.968779	0.994055	1.10208
MIC_1063	Unknown	hypothetical protein	NaN	1.85929	NaN	NaN	0.570987	NaN	1.54702	0.721347	1.59625	1.62259	1.45049	NaN	0.791914	0.65076	1.15136	1.02057	1.02226	0.88784	0.97943	NaN	1.07653	1.19765	0.755369	0.704844	0.878598	0.965487	0.888357	0.897921	0.931244	0.729048	0.499978	NaN	NaN
MIC_1064	Unknown	hypothetical protein	1.39725	2.10039	NaN	0.987749	1.15258	NaN	0.961837	0.792357	1.08563	1.26674	1.05809	1.41753	1.05076	1.1799	0.8727	0.761912	0.835316	1.12105	1.32355	0.6769	1.20064	0.799712	0.873497	0.790939	1.09595	1.3544	0.772522	0.986956	1.105	0.646723	0.525651	0.65311	0.944381
MIC_1065	Unknown	hypothetical protein	0.516865	1.57085	1.01169	1.00438	0.941571	1.2338	0.607802	1.42148	1.04771	1.16781	1.05421	1.53866	1.34067	0.910612	1.22825	1.06266	1.00825	1.41314	1.13217	0.607482	1.09355	1.58592	1.33137	1.61753	1.70017	1.11844	1.81526	1.35878	1.46475	0.884231	1.11124	1.84002	2.03917
MIC_1067	Unknown	hypothetical protein	0.700963	1.07384	0.957505	1.09035	1.02581	0.748045	0.467552	0.943674	0.597608	0.681227	0.545091	1.17194	1.22313	0.963137	0.737747	0.631654	0.622146	0.88979	1.0172	0.517758	1.1487	1.479	1.19181	1.13368	1.16326	0.816341	1.40994	1.15548	1.01136	0.527861	0.706941	1.18007	1.17152
MIC_1068	caspase like	Peptidase C14, caspase catalytic subunit p20	NaN	NaN	NaN	0.864238	1.15695	NaN	1.59791	NaN	1.29165	1.17574	1.19138	0.658695	0.678904	0.939704	0.760641	0.887894	0.918068	0.982761	NaN	NaN	NaN	NaN	NaN	0.77861	0.929606	NaN	0.936717	0.787647	0.876849	1.17634	0.966858	0.53059	0.600809
MIC_1070	Kinesin	Kinesin light chain-like protein	1.17584	NaN	NaN	1.05948	0.755673	NaN	1.25445	0.688447	0.860538	1.03015	1.46514	0.969361	1.14686	0.86924	0.790407	0.949348	1.28095	0.833562	1.11534	NaN	0.824904	1.3344	1.37307	0.849484	0.913848	NaN	0.959551	1.40505	1.13373	0.847208	0.866543	0.988718	1.20128
MIC_1071	TPR rep	TPR repeat	0.904543	0.964461	2.43193	1.06359	1.34609	1.02821	0.727846	1.1805	0.537031	0.541158	0.428561	0.753747	0.859104	0.745123	0.489135	0.623819	0.424784	0.697383	0.949286	0.506793	0.83248	0.990002	0.83075	1.0504	1.05035	0.955837	1.06766	0.965073	1.30879	0.941259	1.18485	1.32447	1.3435
MIC_1072	Gly Trase	glycosyl transferase family 2	NaN	NaN	NaN	1.43964	1.30389	NaN	0.704037	0.820446	1.76331	1.30305	1.29617	NaN	0.935341	0.819857	1.50839	1.3642	1.39341	1.06046	0.892794	NaN	1.30216	0.939056	1.12902	1.16177	1.04551	NaN	1.07562	0.582693	0.956224	0.601769	1.07901	1.29847	0.985426
MIC_1074	Unknown	hypothetical protein	1.68638	0.801734	NaN	1.15133	1.05464	NaN	0.545029	0.631377	0.83422	0.931823	0.929597	0.794782	1.00323	0.883686	0.820024	0.776751	1.01147	0.989516	0.592364	0.709105	0.893547	0.949552	1.09558	0.69644	1.03008	0.831436	0.68234	0.910616	0.501644	0.469229	0.466553	0.979201	0.758707
MIC_1075	S-layer	S-layer region-like precursor	1.02359	1.01213	0.790187	1.04383	1.00102	0.749063	0.868068	0.513968	0.640828	0.617934	0.641448	0.640666	0.629906	0.608027	0.510547	0.57487	0.647403	0.629841	0.877806	0.742407	0.939317	0.982839	0.947407	0.602295	0.640918	1.06821	0.966645	0.8601	0.515342	0.715714	0.411983	0.791219	0.694735
MIC_1076	pacS	copper-transporting P-type ATPase PacS	1.07644	0.950841	1.14225	0.982657	1.2074	0.25106	0.332447	0.273429	0.35678	0.334198	0.424189	0.201526	0.180996	0.211193	0.396977	0.348813	0.374453	0.576821	0.706583	0.763437	0.873046	0.937583	0.59358	1.23352	1.19626	1.34229	1.11622	1.0228	0.978083	0.684545	0.716228	1.11439	0.957992
MIC_1077	hemE	uroporphyrinogen decarboxylase	1.09322	1.01323	1.01271	1.01018	1.03105	0.68937	0.611215	0.826524	2.35179	2.4457	2.90353	1.2073	1.09279	1.34984	3.44118	3.5199	3.33571	3.3747	1.15256	1.49177	1.24109	1.20843	1.34411	1.1612	0.984197	0.906428	1.23366	1.13929	0.838054	0.696005	0.836908	1.01404	0.838206
MIC_1078	NAD epimerase	NAD-dependent epimerase/dehydratase	NaN	NaN	NaN	1.22149	1.66663	NaN	1.18919	1.1518	2.92749	2.70654	3.12236	1.00599	1.65785	1.10843	3.23599	2.98613	2.80062	3.85696	2.10699	NaN	1.04272	1.03598	1.33503	1.09231	NaN	NaN	0.950466	0.846498	1.28686	1.21096	1.05297	0.737162	0.63814
MIC_1080	ABC Transp	ABC-transporter ATP-binding protein	NaN	NaN	NaN	1.33783	0.988571	NaN	1.4806	1.44655	3.64614	4.86257	4.12934	1.60512	2.38702	2.68764	4.63487	5.00624	3.97929	2.53058	2.01518	NaN	1.35299	1.44772	1.63401	1.0218	NaN	NaN	0.882923	1.15018	0.859676	0.783855	1.36923	0.988686	0.84473
MIC_1081	cysC	adenylylsulfate kinase	1.08832	1.14441	0.781648	1.08901	0.98062	2.85586	2.04872	3.00422	6.14958	NaN	5.52954	6.2716	5.5983	6.22577	7.39003	7.80975	6.33095	7.24366	2.67939	2.11305	2.61438	2.48609	2.58565	1.37125	1.20132	0.82288	1.8409	1.32468	1.44439	1.41753	1.59661	1.30667	1.65673
MIC_1082	slt	lytic transglycosylase catalytic precursor	0.830218	1.04866	1.10862	0.967902	1.17148	1.42036	1.68815	0.849973	1.72454	1.53866	1.78208	1.37436	1.70114	1.52865	1.77041	1.68183	2.16256	1.98987	1.10517	1.95655	0.814908	0.76678	0.915249	0.671973	0.8978	0.894513	0.547586	0.693724	0.554873	0.860332	0.831019	0.422958	0.436257
MIC_1083	Co transp	Cobalt transport protein	NaN	NaN	NaN	1.01715	0.847784	NaN	1.15797	0.863055	2.07849	2.54125	2.72579	1.49244	1.53735	2.85808	3.21536	2.7428	2.82928	2.87649	1.34371	NaN	1.3383	1.41349	1.40789	1.65542	1.91127	NaN	1.17659	1.02943	1.26209	0.755248	1.05328	1.26838	1.11705
MIC_1084	coaE	dephospho-CoA kinase	NaN	0.928857	NaN	0.957064	1.12566	NaN	0.705855	0.59484	0.599411	0.51813	0.939035	0.448139	0.370994	0.401043	0.792422	0.660353	1.10699	2.88578	0.92011	NaN	1.11359	1.18497	1.24833	3.07098	1.78546	NaN	1.68195	1.76692	0.87136	0.780802	0.768304	0.847049	0.653324
MIC_1085	purC	phosphoribosyl aminoidazole succinocarboxamide synthetase	1.03688	1.47533	1.03022	1.05769	1.08536	0.255012	0.32384	0.791411	0.304065	0.327688	0.44585	0.181053	0.200477	0.258317	0.422278	0.417623	0.746732	3.19829	1.56975	2.77219	0.879357	0.923866	0.964182	3.94039	2.75873	4.72101	2.81174	2.25569	1.06047	0.914367	0.968412	0.735897	0.651481
MIC_1086	Unknown	hypothetical protein	0.909672	0.942566	0.847135	0.917715	0.99425	1.29125	1.09153	1.28966	0.755659	0.903475	0.740917	0.813521	0.900147	0.908879	0.709655	0.650263	0.663022	0.863987	0.861019	0.50341	0.747073	0.613427	0.782477	0.598354	0.717452	0.761598	0.917325	0.733693	0.943855	0.871748	0.697464	0.910082	0.764005
MIC_1087	thrS	threonyl-tRNA synthetase	1.15322	0.879173	0.984841	1.09566	1.04708	0.723098	0.865158	0.865533	1.04925	1.03256	1.10859	0.999029	0.747786	1.13411	1.29385	1.19923	1.3856	1.84941	0.830244	0.921039	1.26677	1.39014	1.04065	0.856752	1.02471	0.886287	0.935775	0.818367	0.570552	0.610554	0.61401	0.832136	0.770762
MIC_1088	Adhesin	periplasmic solute binding protein	NaN	1.49211	NaN	1.21491	1.01919	NaN	1.05299	0.730902	1.03643	0.915674	0.989731	0.854196	0.902501	1.32652	1.04857	1.13572	1.03042	1.09826	0.496098	1.13803	0.704599	0.936686	1.03659	0.890694	0.749816	0.692246	0.767294	0.907934	0.713771	0.622378	0.728301	0.978989	0.988511
MIC_1089	cobW homolog	cobalamin synthesis protein cobW homolog	0.776143	1.03538	0.973515	1.00173	1.03497	1.41756	1.09136	1.00433	0.930033	1.06174	1.03155	1.00401	0.918549	1.05574	1.02228	1.1373	1.26129	1.09786	0.740261	0.806663	0.743871	0.640955	0.629203	0.623493	0.60342	1.06093	0.929871	0.633428	0.852243	1.13987	0.956838	0.687709	0.730054
MIC_1090	Unknown	hypothetical protein	0.941689	1.05616	0.98417	0.942653	1.04364	0.902724	0.855795	0.994252	0.738218	0.71053	0.681023	0.910799	0.967505	0.94085	0.69588	0.669983	0.716991	0.680251	0.514465	0.500083	0.569973	0.650288	0.653995	0.740906	0.726012	0.630965	0.775762	0.584903	0.737915	0.720064	0.651099	1.00524	0.847634
MIC_1091	ape2	aminopeptidase	1.45002	0.883997	NaN	1.02953	1.10335	1.75501	1.7384	0.883366	1.67654	1.68959	2.07547	1.22131	1.62238	1.47606	1.72642	1.59692	2.16704	1.59165	0.820455	1.31978	0.653131	0.50466	0.882497	0.402757	0.540386	0.666586	0.486396	0.481494	0.36151	0.623925	0.452162	0.398653	0.348041
MIC_1093	Unknown	hypothetical protein	0.860854	1.07674	0.925504	0.888172	1.08831	1.132	0.803047	1.12947	0.71023	0.69093	0.66081	0.960866	0.998268	0.83083	0.762521	0.679757	0.649538	0.769955	0.941601	0.752014	1.06647	1.3051	1.20298	1.11371	1.26814	1.21098	1.25968	1.24405	1.25681	0.9159	1.12636	1.52595	1.65238
MIC_1094	ycf51	hypothetical protein YCF51	0.664551	0.91491	0.934052	0.972578	0.861088	0.86058	0.840287	1.32394	0.70117	0.746607	0.649612	0.975694	0.936888	0.838398	0.705879	0.752567	0.605114	0.634096	0.694405	0.459545	0.680259	0.792003	0.742606	0.721903	1.01779	0.693452	0.891579	0.845519	0.997225	0.832815	0.876997	1.23434	1.16375
MIC_1095	gldA	glycerol dehydrogenase	0.728269	0.661109	1.12624	0.946862	0.936103	0.998648	0.824332	0.929212	0.914071	0.884237	0.861121	0.819038	0.892483	0.8428	1.05128	1.21085	1.00065	0.727413	0.757031	0.903346	0.922343	0.884976	0.924982	1.15699	0.781366	0.970173	0.95204	0.936544	1.37743	1.24377	1.27288	1.2684	1.20363
MIC_1098	Decarboxylase	putative phosphatidylserine decarboxylase	1.00369	1.23835	1.32296	0.853259	0.945483	0.844541	1.0296	0.867209	0.6515	0.582589	0.621641	0.508848	0.415747	0.582262	0.6847	0.667949	0.74302	1.27341	1.5578	2.34313	4.77797	3.45636	5.28107	1.28912	1.40446	1.2937	2.3771	2.57967	0.867692	1.04221	0.9721	0.95482	0.955698
MIC_1099	TR-ase	transposase	1.41819	1.08111	NaN	0.984716	1.00676	NaN	1.48051	1.23389	1.11108	1.09723	0.963395	0.964051	0.702295	1.02846	0.868748	0.974526	0.834609	1.15115	1.76352	1.47595	1.26434	0.962909	0.830789	1.72186	1.91166	2.39882	1.34361	1.58292	1.3165	1.59353	1.27637	0.590623	0.677629
MIC_1100	WD rep	WD-repeat protein	1.04991	1.02704	0.923706	0.985666	0.960256	1.10874	0.652977	1.42945	0.783356	0.734644	0.569607	0.800952	1.01869	0.907357	0.738102	0.798068	0.592196	0.834516	0.796687	0.698155	0.662582	0.766469	0.712146	0.928744	0.829689	0.704921	1.27115	0.870591	1.2628	0.847621	0.995541	1.23733	1.51601
MIC_1101	ATPase	ATPase	NaN	NaN	NaN	NaN	NaN	NaN	NaN	NaN	NaN	NaN	NaN	NaN	NaN	NaN	NaN	NaN	NaN	1.11574	NaN	NaN	NaN	NaN	NaN	NaN	NaN	NaN	NaN	NaN	NaN	NaN	NaN	NaN	NaN
MIC_1102	Unknown	hypothetical protein	0.728471	1.46923	0.837247	1.02925	0.952655	0.506702	0.56874	0.724256	0.819762	0.993368	1.07696	0.638215	0.637227	0.762761	0.9607	1.13293	1.06093	1.21069	0.996129	1.00197	0.896876	0.988494	0.820742	0.97036	1.0044	0.952609	1.05368	0.947868	1.00668	0.881593	0.898449	0.823469	0.791548
MIC_1103	SC dehydrogenase	short-chain dehydrogenase/reductase SDR	0.968041	1.02264	1.23445	1.0291	1.0163	3.05942	4.99663	6.53828	2.8568	4.8665	2.72182	3.62247	5.12081	4.52989	2.02857	2.45707	1.67962	0.957627	0.956676	0.743441	0.806008	0.847863	1.03579	0.568248	0.893147	0.593189	0.686998	0.614272	0.683747	0.954225	0.850627	1.02223	1.12424
MIC_1104	ppd	4-hydroxyphenylpyruvate dioxygenase	NaN	NaN	NaN	NaN	0.728785	NaN	1.19716	0.70402	1.12183	1.13298	1.15087	1.78938	1.48168	1.62003	0.721134	1.03439	1.20246	0.79404	NaN	NaN	0.72434	0.793598	0.948654	0.607537	NaN	NaN	0.62449	0.925752	0.558483	0.690863	0.542695	0.904611	0.663835
MIC_1106	Unknown	hypothetical protein	0.913474	1.08764	1.2502	1.12341	0.973954	0.468282	0.563319	0.703621	0.836009	1.0279	1.06987	0.646515	0.616211	0.74767	0.973686	1.09569	1.05093	1.20533	0.935636	0.944148	0.888805	0.968136	0.816564	1.0213	0.956582	0.81936	1.04188	0.939633	1.01504	0.855671	0.879539	0.767887	0.789208
MIC_1111	No Sim	no similarity	1.24831	1.11468	1.28407	0.878725	0.928852	0.707016	0.931445	0.565067	0.431586	0.364469	0.474075	0.502285	0.546338	0.365079	0.490388	0.486137	0.576905	0.508723	0.485791	0.961342	0.738966	0.803769	0.818817	0.88769	0.529359	0.755516	0.840075	0.887102	0.698739	0.765782	0.661827	0.999209	0.724983
MIC_1112	No Sim	no similarity	1.28583	NaN	NaN	NaN	NaN	NaN	1.04659	0.460623	0.632579	0.450024	NaN	0.684856	0.68705	0.603209	0.607732	0.520703	NaN	0.614567	0.5552	NaN	0.614309	0.973853	0.842108	0.689697	0.895902	NaN	0.63353	0.956267	0.448092	0.453869	0.573339	1.17384	0.749389
MIC_1113	Txe, YoeB	Addiction module toxin, Txe/YoeB	1.46314	0.379951	NaN	NaN	NaN	NaN	0.904099	0.948494	0.49064	0.574582	0.520948	0.61931	0.833288	0.873401	0.5261	0.622018	0.658622	0.446391	0.560138	0.869134	0.625962	0.788314	1.01233	1.08537	1.08477	0.738023	0.860725	1.2042	1.65427	1.63888	1.54855	1.48506	1.69539
MIC_1114	WcaF	putative colanic acid biosynthesis acetyltransferase wcaF	0.692134	1.14345	0.925281	0.92942	1.16057	0.764051	0.745233	1.38742	0.848383	0.908006	0.793526	0.960925	1.33067	0.950978	0.970915	1.02608	0.773723	0.826951	1.04155	0.61808	0.811408	1.06255	0.945202	1.26469	1.01577	0.700031	1.44464	1.10942	1.39072	0.979464	1.14542	1.38777	1.31092
MIC_1115	Gly Trase	probable glycosyl transferase	0.980002	1.30335	0.730429	1.00162	0.951119	2.21998	1.78946	1.79035	1.3135	1.40344	1.10487	1.28747	1.14541	1.3374	1.55899	1.46706	1.07512	0.941151	1.34513	1.24613	1.01543	1.15691	0.986871	1.59264	1.24377	1.36484	1.57101	1.18658	1.77283	1.98365	2.04346	1.55812	1.46141
MIC_1116	ureF	urease accessory protein F	0.813064	0.997741	1.05118	1.10849	0.924311	1.01388	0.727702	0.940431	0.844046	0.831881	0.75202	0.857592	0.963574	0.925328	0.886632	0.843523	0.706631	0.942013	0.534787	0.58156	0.756413	0.887914	0.877779	0.80588	0.708566	0.464498	0.905149	0.763872	0.912679	0.568226	0.708605	1.04191	0.911367
MIC_1117	Unknown	hypothetical protein	NaN	NaN	NaN	1.09272	0.929124	NaN	0.885172	NaN	1.06941	1.16323	0.75934	0.924728	0.903302	0.750794	1.25817	1.0095	0.989765	0.978547	NaN	NaN	1.55399	1.14874	1.29026	1.43107	NaN	NaN	0.789569	1.28147	1.70151	1.29984	1.63595	1.14991	0.850002
MIC_1118	MOAB	molybdenum cofactor biosynthesis protein B	NaN	0.822154	NaN	1.35077	0.907163	NaN	1.28694	0.880625	1.03413	1.32342	1.32146	0.763216	0.943099	1.06374	1.23585	1.2091	1.04419	0.831154	1.16773	1.1846	0.811064	1.05325	0.962588	1.2432	0.981945	NaN	0.965107	1.1441	1.27266	1.58477	1.30068	1.24396	1.33406
MIC_1120	Unknown	hypothetical protein	0.903436	1.03302	0.931436	0.894863	1.10658	1.45641	1.59625	0.731473	1.73557	1.16908	1.41703	1.09123	1.46297	1.1566	1.57221	1.42796	1.49026	0.687085	0.904771	1.34181	1.40816	1.10514	1.33094	0.980154	0.900769	0.990644	0.715933	1.24491	1.38888	1.68713	1.73248	1.06095	0.982994
MIC_1121	Unknown	hypothetical protein	1.06767	0.900353	1.24077	0.952761	0.951635	0.982927	0.982294	1.32686	0.634318	0.691691	0.618914	0.797184	0.909531	0.909988	0.722795	0.784122	0.632702	0.965941	1.20135	1.00022	1.00483	1.09031	1.03149	1.29712	1.35115	1.07516	1.16741	1.09484	1.56697	1.52938	1.52888	1.43124	1.35419
MIC_1124	Unknown	hypothetical protein	1.14653	1.03057	1.10748	0.995222	0.903756	0.991056	0.857808	1.26682	0.540364	0.642367	0.557301	1.07321	1.2061	1.14597	0.592363	0.571577	0.50426	0.677814	0.710133	0.752483	0.696263	0.877634	0.742423	0.678631	0.626811	0.532797	0.936335	0.790667	0.930048	0.753277	0.838828	0.925743	0.859283
MIC_1125	Unknown	hypothetical protein	1.23195	1.34266	0.923421	0.958706	0.997831	1.07456	0.990585	1.48994	0.426893	0.56162	0.478247	1.25061	1.28834	1.18097	0.409032	0.42184	0.397258	0.448681	0.685171	0.412143	0.548132	0.598373	0.582028	0.555704	0.64565	0.601881	0.886254	0.754695	0.854574	0.6775	0.768625	0.949959	0.958406
MIC_1126	Unknown	hypothetical protein	1.31565	1.33669	1.19277	0.844524	0.917176	0.936283	0.695671	1.04312	0.6913	0.839014	0.752513	1.27559	1.0412	1.10309	0.547986	0.661383	0.695405	0.688773	1.00366	0.543413	0.939465	0.591213	0.818622	0.725849	0.980675	1.15868	0.961255	0.788141	0.929478	0.910381	0.798398	0.808848	0.783053
MIC_1127	Unknown	hypothetical protein	1.52312	0.918772	1.00051	0.879746	0.896188	0.635161	0.572394	0.814838	0.657211	0.63803	0.68569	0.970447	0.841845	0.857945	0.531392	0.56864	0.607603	0.64349	0.969157	0.663413	0.920752	0.779516	0.860366	0.822113	0.832369	1.02467	1.09865	0.764907	0.781473	0.78978	0.719311	0.760183	0.831808
MIC_1128	hisZ	histidyl-tRNA synthetase	0.816412	1.06111	1.06105	0.851258	1.04904	1.03098	1.06925	1.01225	0.833687	0.805783	0.735312	1.09731	1.22827	1.09008	0.910211	0.808649	0.732805	0.801899	0.241968	0.391584	0.409866	0.418111	0.482001	0.286758	0.233201	0.21213	0.459105	0.377685	0.34955	0.330654	0.314275	0.620297	0.466094
MIC_1129	DnaJ like	heat shock protein DnaJ-like	0.965039	0.790712	1.1059	0.942581	1.02734	1.61819	2.38911	1.0677	1.7209	1.20385	1.46	0.9178	1.0847	1.08025	1.36283	1.31678	1.31144	0.775221	0.903621	1.60611	0.848366	0.64304	0.624093	0.540508	0.675122	0.722672	0.442189	0.709309	0.795949	1.86491	1.56046	0.55865	0.508722
MIC_1130	suhB	probable myo-inositol-1(or 4)-monophosphatase	0.997119	0.944525	0.834156	1.00647	0.960568	1.05092	0.875529	1.2053	0.968723	0.91232	0.859016	1.10154	1.00888	0.961896	0.879426	0.804468	0.69432	0.769158	0.684008	0.619346	0.806593	0.824625	0.713723	0.862355	0.785842	0.726904	0.931764	0.808053	1.02326	0.910218	0.934834	1.11459	1.04212
MIC_1131	fdx, petF	ferredoxin	1.45247	0.747877	0.938572	0.931867	1.17887	0.917885	1.14169	1.38416	0.532202	0.579233	0.52463	0.758977	0.795382	0.724083	0.450899	0.384461	0.368082	0.366891	0.318204	0.317959	0.439034	0.471675	0.48896	0.435494	0.452431	0.422537	0.544546	0.496683	0.67286	0.546048	0.552485	1.0954	1.01193
MIC_1132	FkbM	Methyltransferase FkbM	0.845747	1.1621	1.18647	1.01655	0.996183	1.65804	1.6664	0.986531	2.08394	1.84322	1.90101	1.18912	1.25541	1.55006	1.41024	1.05643	1.26118	0.766881	0.753761	0.5431	1.05507	0.622884	0.8328	0.533574	0.573553	0.617478	0.5558	0.721588	0.83288	0.84541	0.540584	0.743481	0.824939
MIC_1133	No Sim	no similarity	NaN	NaN	NaN	0.918506	1.21197	NaN	1.03993	1.10234	1.14345	1.32619	1.0899	0.846736	1.09212	1.07682	1.26393	1.48371	1.28217	1.14023	1.25651	NaN	0.99729	1.16722	0.988225	1.30836	0.919945	NaN	0.901776	1.03034	1.41278	1.18136	2.038	1.1774	0.995307
MIC_1134	HPT, TPT	homogentisate phytyltransferase	0.876683	0.808889	1.02579	1.08194	1.19096	1.13629	1.3391	1.71392	1.0847	1.29875	1.14374	1.02726	1.26898	1.18944	1.19343	1.31051	1.08019	1.18199	1.46531	1.41755	0.976191	1.21932	1.14917	1.31402	1.38344	1.19871	1.15149	1.15714	1.5437	1.47031	1.86205	1.4003	1.59501
MIC_1135	Me-ase	O-methyltransferase	1.15274	1.28532	1.01872	1.15522	1.15055	1.33648	1.25238	1.50472	1.01949	1.16085	1.11002	1.4391	1.43864	1.33456	0.975921	0.954636	0.902743	1.01346	1.04748	1.162	0.908507	1.16519	0.912947	1.22628	1.26794	1.09954	1.06366	1.16779	1.31868	1.39034	1.46439	1.52882	1.58634
MIC_1136	PILLIV	two-component hybrid sensor and regulator	0.784497	0.893742	0.967203	1.05711	0.972703	1.14175	0.961419	0.880548	0.958962	0.944446	0.898083	1.08603	1.39612	0.802773	1.05009	1.04593	0.940787	0.755678	0.65489	0.858192	0.53824	0.692881	0.888872	0.844834	0.706761	0.6965	0.777875	0.763739	0.980605	0.905795	0.998593	1.11222	0.999746
MIC_1137	miaA	tRNA delta(2)-isopentenylpyrophosphate transferase	0.841624	1.12294	0.86559	0.994189	0.877643	0.763908	1.04279	1.42043	0.993994	1.13353	0.903284	0.864216	0.874752	0.973656	1.02441	1.04747	0.833481	0.811927	0.640748	0.827887	0.548721	0.672432	0.582279	0.719413	0.579308	0.549824	0.770448	0.586717	0.72275	0.826746	0.645562	0.988737	0.74546
MIC_1138	Mb prot	membrane protein	NaN	NaN	NaN	NaN	0.789989	NaN	1.27729	NaN	2.62909	3.30664	1.80382	1.06298	1.56666	1.40501	3.05883	2.07414	2.16119	1.55024	NaN	NaN	1.57478	0.995684	1.38216	0.739948	NaN	NaN	1.12337	0.80605	0.854408	NaN	1.24846	0.770878	0.745535
MIC_1139	ESB prot	extracellular solute-binding protein	1.99504	NaN	0.617847	0.998631	1.11641	0.920324	0.979716	0.611869	1.14774	1.15376	1.80803	0.649651	0.961272	0.776801	1.26316	1.2684	1.81554	1.11927	0.619463	NaN	0.681354	0.794486	0.760109	0.63356	0.744423	NaN	0.653789	0.846262	0.640188	0.587513	0.659596	0.980778	0.827235
MIC_1140	Unknown	hypothetical protein	1.35246	0.58207	NaN	1.28068	1.03945	NaN	0.925829	1.04861	1.62815	1.64726	1.35352	1.15512	1.11097	1.12387	2.08176	1.95431	1.32597	1.41021	0.719675	0.791376	0.924808	1.00009	0.856309	1.11348	0.856703	0.790965	1.06076	0.916003	0.952009	0.891172	0.908939	1.2813	1.26053
MIC_1142	Unknown	hypothetical protein	1.12051	0.89461	0.848529	0.922967	1.01992	1.33248	1.17032	1.88666	0.732848	0.913974	0.752232	1.01515	1.06361	0.943756	0.692035	0.656085	0.616633	0.784129	1.12813	0.950158	0.773285	0.956318	0.714476	1.54252	1.38545	1.07888	1.1858	0.949222	2.19542	1.70203	1.80402	2.01789	1.82772
MIC_1144	No Sim	no similarity	1.20042	0.580164	1.73945	0.948029	1.25301	0.958602	0.761247	1.26112	0.4741	0.544829	0.457414	1.02963	1.04375	0.790194	0.501868	0.555103	0.568347	0.691705	0.894738	0.59544	0.859287	0.933733	1.15968	0.892394	0.951761	0.655366	1.32341	0.856776	0.726189	0.607125	0.646251	1.35303	1.2373
MIC_1145	Res Enz	Type I restriction-modification system methyltransferase subunit	0.840083	1.20578	0.772256	1.06113	0.719062	1.35944	0.643896	1.57947	0.999397	1.29972	0.892927	1.21954	1.18969	1.0281	1.50794	1.61535	1.14766	1.70771	1.27008	0.724854	0.86865	1.20058	0.989517	1.57553	1.34419	0.99174	1.82924	0.91059	1.63994	0.830003	1.34388	1.31918	1.11441
MIC_1147	No Sim	no similarity	0.733724	1.08589	0.702821	0.978457	0.955637	1.03018	0.859569	1.84511	0.969223	1.45558	1.04566	1.29771	1.06088	1.22638	1.21929	1.53811	1.17831	2.48594	1.97033	0.990915	1.31326	1.70915	1.29619	1.48761	1.93627	1.56937	1.4873	1.07127	1.28639	0.99715	1.20867	1.20446	1.24273
MIC_1148	todF	2-hydroxy-6-oxohepta-2,4-dienoate hydrolase	0.972366	1.06205	1.3941	0.937879	0.99116	1.09289	1.119	1.2611	1.34926	1.13755	1.06553	0.787395	0.535606	0.564899	1.45697	1.51433	1.18246	1.29872	1.24114	1.1085	1.26531	1.337	0.948563	1.18774	1.2019	1.44104	1.0412	0.993747	1.07761	1.29657	1.55577	1.21744	1.06089
MIC_1149	Unknown	hypothetical protein	1.16331	1.06127	0.88397	0.956733	1.05023	0.862593	1.03525	0.998489	0.842688	0.879195	0.89941	0.833837	0.747607	0.828411	0.9003	0.827222	0.899785	1.14521	1.45246	1.05424	1.2743	1.35893	1.13485	1.11606	1.55238	1.44658	0.950558	1.12431	0.921919	1.01792	1.1019	1.17795	1.04968
MIC_1150	Unknown	hypothetical protein	0.853981	1.25029	0.926581	0.8873	1.00291	0.852428	0.957281	1.0558	0.578018	0.603878	0.558613	0.906746	1.03029	1.16913	0.594129	0.62614	0.683715	0.764332	0.806022	0.696782	0.92826	1.09305	0.999477	0.752691	1.04178	0.755822	0.840584	1.04097	0.940914	0.939882	0.906418	1.32831	1.36296
MIC_1152	Unknown	hypothetical protein	0.66417	0.881022	1.10788	0.937236	1.11657	0.796561	0.949763	0.884607	0.456233	0.469398	0.461667	0.684314	0.717478	0.62854	0.47825	0.51429	0.476679	0.510025	0.827243	0.671868	0.866581	1.04994	0.883781	1.09822	1.17668	1.02943	1.08837	1.16271	0.995543	1.14894	1.12489	1.37059	1.53647
MIC_1153	murA, murZ	UDP-N-acetylglucosamine 1-carboxyvinyltransferase	1.05009	1.07966	1.12314	0.997469	0.960347	0.851673	1.0183	1.19388	2.11122	2.25802	2.17499	1.63963	1.61782	1.55746	3.3659	3.47765	3.40489	3.96035	3.69359	3.25998	3.39354	4.672	3.90332	2.56046	2.66824	2.4325	2.04302	2.68689	1.087	1.52313	1.94483	1.28306	1.56959
MIC_1154	TrmH, spoU	probable tRNA/rRNA methyltransferase	0.905874	1.16123	1.06439	1.04181	0.857578	1.03804	0.600393	1.08318	0.908493	1.10643	0.751623	1.24158	1.04453	0.97296	1.05282	1.16145	0.821237	1.10091	0.795898	0.686046	0.645396	0.854711	0.649743	1.00126	0.943817	0.787731	1.15871	0.79299	0.995104	0.535101	0.833867	1.13003	1.14487
MIC_1155	Unknown	hypothetical protein	NaN	1.46047	NaN	1.25932	1.18117	NaN	1.78716	0.995628	2.11897	2.05314	2.05876	0.832125	0.654713	1.29901	1.288	1.30469	1.60647	0.919224	0.953458	NaN	0.865841	0.768662	0.660402	0.909283	1.04754	NaN	0.669348	0.992172	1.05616	1.21726	1.18054	0.918389	0.93849
MIC_1156	Unknown	hypothetical protein	NaN	NaN	NaN	NaN	0.860001	NaN	0.835074	0.962167	1.34273	1.49649	1.18132	1.16965	1.31053	1.14306	1.17365	1.09204	0.903001	0.604188	1.36055	0.496715	1.21718	1.14232	0.538395	0.65419	1.16794	0.751948	0.916557	1.18773	0.724262	1.03092	1.04612	1.55239	1.73433
MIC_1158	Transcription regulator	putative transcriptional regulator	0.931295	0.809602	0.898025	0.969363	1.14237	1.4688	1.4479	1.83348	1.88993	2.56233	1.76591	1.18724	1.30196	1.13734	1.81208	1.51094	1.21703	0.735457	1.08821	0.33541	0.941564	1.26465	0.9134	0.598385	0.929284	0.644101	1.03492	0.856981	1.60439	1.7341	1.55309	2.25733	2.43246
MIC_1159	Unknown	hypothetical protein	1.34057	0.872619	1.45634	0.952987	1.71073	1.59728	1.13911	1.73681	1.02788	1.28724	0.966923	1.33784	1.3037	1.67145	1.14222	1.06172	1.00017	1.56082	2.08165	1.72257	1.4526	1.28931	1.27864	1.53949	1.49524	1.2616	1.26791	1.11424	1.96627	1.25506	1.61354	1.61205	1.66409
MIC_1160	Plas maint syst	plasmid stabilization system protein	0.861035	1.1363	0.772046	0.914017	0.916113	1.18801	1.04614	1.82241	0.886793	1.2066	0.913335	1.57036	1.46257	1.68892	1.03251	1.1167	1.07419	1.54208	1.19772	1.23708	0.829163	0.860199	0.885149	1.02279	0.822829	0.657819	1.0246	0.604882	1.04887	0.882185	0.988924	1.01961	0.989504
MIC_1161	GTP bind	small GTP-binding protein domain	0.769091	1.09814	0.9063	0.933644	0.890296	1.25945	0.902675	0.867683	0.485059	0.461058	0.466151	0.740172	0.765424	0.530884	0.511515	0.545145	0.496702	0.51432	0.557769	0.591959	0.931425	1.16182	1.10939	1.06765	0.789722	0.93991	1.27183	1.05834	1.27386	0.851204	0.967323	1.4792	1.35145
MIC_1162	Transglutaminase	transglutaminase-like protein	0.989923	0.840499	0.901024	0.974029	0.963742	1.20504	0.657572	1.44942	0.571856	0.722048	0.594027	1.38144	1.47331	1.09625	0.709553	0.908119	0.660581	0.810133	0.389967	0.42692	0.50669	0.697532	0.715811	0.820835	0.507405	0.518108	0.990401	0.633454	1.11628	0.725233	0.850987	1.22835	1.41212
MIC_1163	TR-ase	transposase	1.21718	1.10251	1.0061	1.1606	0.970827	1.19314	1.0808	1.03623	1.03049	0.92969	1.04514	1.11456	1.12492	1.29731	0.927656	0.825406	0.968886	1.22657	0.784086	0.984257	0.963212	0.676971	1.07452	1.34305	0.966811	1.0468	0.90345	0.940609	1.60819	1.03452	1.06488	0.86897	0.793387
MIC_1164	TR-ase	transposase	0.524107	1.06913	1.28287	0.977969	0.921121	1.00155	1.40797	1.34499	1.1247	1.08795	0.957111	0.99744	0.62561	0.963152	0.954547	1.05723	0.875756	1.17851	1.51344	1.5598	1.11911	0.993803	0.771957	1.84839	2.41102	2.52347	1.23682	1.70298	1.48377	1.66912	1.20114	0.646053	0.639352
MIC_1165	TR-ase	transposase	0.938614	1.20347	1.08905	0.848442	0.958484	1.33737	1.01289	0.819253	1.42057	1.35002	1.53424	1.48055	1.16806	1.4921	1.23787	1.21299	1.51861	1.54536	1.02399	1.43217	1.33118	0.848841	1.115	1.52501	0.98016	1.39399	0.993105	1.32804	1.60446	1.18262	1.19131	0.686201	0.775498
MIC_1166	TR-ase	transposase	NaN	1.47073	NaN	0.819412	1.03869	NaN	1.33031	1.02841	1.7521	1.54431	1.65795	1.50366	0.901081	1.51171	1.28406	1.12096	1.55235	1.22659	1.16826	0.999206	1.15087	0.686513	0.65311	1.25278	1.00289	1.45988	0.725982	0.98849	1.56749	1.30207	1.02366	0.53223	0.493613
MIC_1167	Unknown	hypothetical protein	1.07641	0.916754	1.11821	0.989816	1.21709	1.07945	1.54919	0.464052	0.924681	0.920794	0.821227	0.843563	0.858729	0.917177	0.64536	0.620775	0.794647	0.537479	0.810651	0.645831	1.10212	0.695244	0.897708	0.35989	0.577502	0.731351	0.431426	0.80844	0.401164	1.22437	0.34295	0.424598	0.471194
MIC_1168	Unknown	hypothetical protein	1.00072	1.08495	0.9712	0.955773	1.07451	1.01694	1.60309	0.422514	0.937845	0.829743	0.869117	0.801779	0.812108	0.873254	0.601511	0.602805	0.784517	0.557344	0.757834	0.555809	1.09278	0.642487	0.913341	0.364321	0.588967	0.715011	0.431092	0.791727	0.422203	1.10374	0.295302	0.427148	0.467754
MIC_1169	Unknown	hypothetical protein	0.961992	1.26575	1.11792	1.01137	1.12729	1.00024	1.62679	0.524575	0.916824	0.853798	0.823266	0.862508	0.827846	0.856126	0.658327	0.686454	0.784321	0.538569	0.952178	0.632117	1.1025	0.735569	0.938721	0.403916	0.628397	0.849307	0.495906	0.889128	0.52687	1.22778	0.385582	0.465898	0.533205
MIC_1170	cobO, cobA	cob(I)alamin adenosyltransferase	1.1936	1.1184	0.979576	0.978121	0.933803	1.55284	1.09305	0.757633	0.963722	0.95395	0.769094	0.815023	0.758222	0.724817	0.833208	0.801096	0.687824	0.687515	0.650241	0.37084	0.708334	0.632299	0.596064	0.85067	0.938609	0.714665	0.66085	0.70037	0.874444	1.08909	0.601181	0.744837	0.73889
MIC_1171	A/k red-ase	aldo/keto reductase	1.02301	0.794248	0.636871	1.03859	0.983383	1.39825	1.04128	0.724091	0.866751	0.722665	0.617793	0.819916	0.654986	0.723201	0.811152	0.760795	0.607302	0.601913	0.36652	0.472777	0.82344	0.821705	0.599733	0.513326	0.51704	0.496883	0.561497	0.58786	0.539864	0.376987	0.378835	0.782339	0.701256
MIC_1172	map	methionine aminopeptidase	1.38876	0.872319	0.975197	0.866247	1.04737	1.48349	1.5409	1.04811	1.53456	1.39922	1.26603	1.29525	1.40931	1.07178	1.30466	1.22223	1.16676	0.642818	0.816169	0.582591	0.965742	0.928544	0.986426	0.475978	0.644311	0.535691	0.609646	0.849946	0.66171	0.805592	0.767218	1.14738	0.874888
MIC_1173	pstS, sphX	Periplasmic phosphate-binding protein of ABC transporter	1.07025	0.742761	1.37387	1.02089	1.362	1.0368	0.905837	0.78031	0.880099	0.975512	0.910749	0.757125	0.681052	0.667574	0.958323	1.00466	1.1639	1.44545	0.617591	1.17652	0.804716	0.944737	0.99481	1.22594	0.894461	0.733685	0.871283	0.851335	1.11592	0.836463	0.911802	0.905542	0.778082
MIC_1174	pstB	Phosphate ABC transporter ATP binding protein	1.44543	1.35992	NaN	0.845815	1.03931	1.66263	1.67684	1.71119	2.12572	2.54261	2.43564	1.81458	2.32398	2.42608	2.65803	2.73965	2.52754	2.60703	2.16851	2.44443	1.41645	1.50581	2.1033	0.95667	1.58185	1.18166	1.32492	1.17113	1.0568	1.43486	1.61868	1.35323	1.23096
MIC_1175	pstA	phosphate transport system permease protein	0.563988	NaN	0.649432	NaN	0.721419	0.567067	0.771696	0.920709	1.05725	1.06397	0.850962	1.32478	1.20716	0.949816	1.25393	1.09824	0.906665	1.09921	1.13259	1.62065	0.983366	0.968067	0.932268	0.957609	1.08396	0.638195	0.825122	1.02586	0.71025	0.750216	1.01923	1.20266	1.25929
MIC_1176	pstC	phosphate transport system permease protein	NaN	NaN	NaN	NaN	NaN	NaN	NaN	NaN	1.49991	NaN	NaN	NaN	NaN	NaN	NaN	NaN	NaN	NaN	NaN	NaN	NaN	NaN	NaN	NaN	NaN	NaN	NaN	NaN	NaN	NaN	NaN	NaN	NaN
MIC_1177	pstS, sphX	Phosphate ABC transporter periplasmic phosphate-binding protein	NaN	NaN	NaN	NaN	NaN	NaN	0.592109	0.607251	0.747199	0.664838	0.678363	0.706337	1.03127	NaN	1.25877	1.04116	1.00992	2.89295	1.82128	1.16329	NaN	NaN	NaN	0.610837	1.80317	1.01435	1.28074	2.46445	0.436015	0.397402	0.488647	1.37665	1.20845
MIC_1178	TR-ase	transposase	1.51435	1.22746	1.0217	1.2005	1.13696	1.2297	1.46711	1.02062	1.48858	1.49014	1.64275	1.46033	0.956128	1.58869	1.2125	1.15877	1.54396	1.26074	1.01744	0.965318	1.07333	0.644198	0.700604	1.25558	1.02033	1.38226	0.812358	0.981049	1.6075	1.13909	1.01452	0.603868	0.564587
MIC_1180	mutL	DNA mismatch repair protein MutL	2.06626	1.10019	1.07747	1.097	0.911443	0.956683	0.863671	1.10548	0.99379	1.19307	0.853251	0.860386	0.857153	1.0397	0.90467	1.01963	0.745384	0.874413	0.766397	0.553585	0.710746	1.01392	0.765859	1.19766	1.04665	1.0572	1.0142	1.05864	1.47702	1.18417	1.4111	1.36453	1.30045
MIC_1181	aroQ	3-dehydroquinate dehydratase	1.3293	0.991788	1.03723	0.975936	1.10048	1.2632	1.1731	1.2459	1.03024	1.07398	0.843659	1.43613	1.29993	1.69258	1.25313	0.988642	0.809307	1.4103	0.538054	0.532646	0.554911	0.544057	0.606423	0.797936	0.66386	0.414274	0.851605	0.672823	0.810749	0.598432	0.638233	1.16355	1.04909
MIC_1182	ABC Transp	ABC transporter, transmembrane region	NaN	NaN	NaN	1.22715	1.1655	NaN	1.56009	2.12817	2.28472	2.63966	2.22735	3.06985	3.0899	3.23079	3.03291	2.33497	2.32729	3.58466	2.86406	2.2625	1.84274	2.23869	1.50369	1.23111	1.39416	1.59037	1.70022	1.409	1.33357	1.15266	1.81994	0.807971	0.857343
MIC_1183	ABC Transp	ABC-transporter ATP-binding protein	NaN	NaN	NaN	1.08303	0.900648	NaN	1.09427	NaN	2.43339	2.7747	2.08337	2.60359	1.87611	2.23789	2.84444	2.91681	2.1231	2.69799	NaN	NaN	1.60899	2.014	1.28218	1.3167	NaN	1.1603	1.52488	1.41539	1.46386	1.32271	1.72035	0.780632	0.919361
MIC_1184	Unknown	hypothetical protein	1.15696	0.884017	0.95074	0.993291	1.02164	1.20339	1.16639	1.07861	1.12265	1.28163	1.09526	1.41218	1.42347	1.35545	1.31169	1.16378	1.05889	0.99345	0.589518	0.708312	0.965393	1.09819	0.974184	0.867748	0.657522	0.726062	1.05687	0.873881	0.929964	0.820035	0.962472	1.27997	1.32987
MIC_1186	Unknown	hypothetical protein	1.21409	1.20633	0.942759	0.914694	1.05194	1.02347	0.762993	1.23645	0.670388	0.737448	0.620806	1.03865	1.01226	0.991308	0.701892	0.691413	0.609172	0.666932	0.887468	0.669579	1.04048	1.26718	1.12482	1.09917	1.25885	0.958266	1.48005	1.14561	1.23486	0.867268	1.15677	1.52903	1.48124
MIC_1187	Two comp reg	two-component sensor histidine kinase	1.26051	0.945692	0.905751	1.01255	0.950936	0.939228	1.28388	1.17555	1.21823	1.15639	1.05695	1.0121	0.95144	1.01037	1.26091	1.05524	0.999681	1.32805	1.14985	1.12423	0.949935	1.18703	0.911461	1.48825	1.12389	1.1633	1.11346	1.05501	1.58787	1.13988	1.34126	1.18931	1.18861
MIC_1188	No Sim	no similarity	1.26725	1.28146	1.74571	1.01589	1.06055	0.386914	0.642554	1.26319	0.608937	0.920804	0.815829	1.15876	0.856402	1.63755	0.812366	0.970961	1.18387	1.11473	1.63242	1.20768	0.979342	0.73943	0.675839	1.06481	1.43708	1.31206	1.39634	0.925947	0.977134	1.50134	1.05546	1.5052	1.58734
MIC_1189	Unknown	hypothetical protein	0.845408	1.46483	1.30205	1.02422	1.05437	1.02199	0.82022	1.40497	0.466865	0.582185	0.434486	0.838099	0.806235	0.903734	0.574078	0.547189	0.466475	1.21206	1.46491	1.15062	1.15915	1.26369	1.1153	2.80949	2.16174	1.66059	2.66596	1.76454	1.18938	0.946581	1.09876	1.11384	1.25563
MIC_1190	gcd, gdhB	glucose dehydrogenase-B	1.28596	1.00344	0.985396	1.01641	1.20419	1.35489	1.14955	1.13852	0.693158	0.668661	0.608748	0.905369	0.802155	0.94879	0.79661	0.682973	0.695173	0.96153	0.988727	1.52036	1.17288	1.46747	1.14304	1.99161	1.57266	2.38934	2.06141	1.96913	1.40161	1.27168	1.26445	1.54767	1.54605
MIC_1191	ESB prot	extracellular solute-binding protein	1.06148	0.985939	1.0513	0.99249	1.08011	1.01555	1.09945	1.48049	1.85935	2.11675	2.33158	1.25627	1.22316	1.58103	2.41558	2.26788	2.46284	2.74351	2.04983	2.08658	1.14653	1.23806	1.17583	1.55675	1.30268	1.42438	1.31089	1.09659	1.14744	1.29782	1.44454	1.12016	1.14031
MIC_1192	Unknown	hypothetical protein	0.858118	1.06508	0.805155	0.934568	1.05799	1.41112	0.990464	1.89173	1.5314	1.77276	1.78481	1.36414	1.35441	1.47102	1.83943	2.02924	1.91745	2.14655	1.67546	1.52579	1.05477	1.2142	1.1681	1.34732	1.32139	1.29048	1.34977	0.961351	1.5509	1.40176	1.75319	1.14804	1.3581
MIC_1194	Unknown	hypothetical protein	1.28914	1.25681	1.13042	0.928609	1.20223	0.715324	0.538979	0.592024	0.768747	0.720666	0.769798	0.988106	0.979543	0.881532	0.735914	0.566009	0.704853	1.11817	0.775127	0.588261	0.942037	0.809652	0.942753	0.750119	0.57019	0.609372	0.838032	0.855172	0.729002	0.454482	0.424837	0.589779	0.717407
MIC_1195	Unknown	hypothetical protein	1.0517	0.931968	0.745755	1.03169	1.10397	1.08482	1.10881	1.21993	0.970009	1.0335	1.06546	1.08997	1.3161	1.21437	0.988509	0.785699	0.878859	1.08611	1.29911	0.91535	1.22153	1.20213	1.30969	1.08586	1.20572	0.886752	1.24056	1.08526	1.01093	1.04034	0.877035	1.40749	1.26746
MIC_1196	No Sim	no similarity	2.21953	1.19512	0.92099	1.12583	0.935554	0.500838	0.538798	0.521942	0.659872	0.679849	0.684281	0.988675	1.06212	0.999153	0.675039	0.54073	0.68893	1.16738	0.924571	0.668757	1.07332	1.09849	1.1298	0.848811	0.769784	0.619501	0.975561	1.08893	0.636548	0.38206	0.437578	0.754358	0.763187
MIC_1197	Unknown	hypothetical protein	1.16541	1.07638	0.85102	1.03004	1.23475	1.10495	1.22399	1.09839	1.80209	1.59197	1.77136	1.24324	1.24339	1.56511	2.00105	1.37002	1.64454	1.37799	1.32889	1.15679	1.58272	1.49519	1.59923	1.22175	1.10574	1.37005	1.35857	1.30772	1.43752	1.35377	1.15472	1.59828	1.42089
MIC_1198	queC, exsB	transcription regulator ExsB homolog	0.739577	0.994595	0.97108	1.00994	0.931891	1.36637	1.18339	0.955026	1.69131	1.40452	1.54952	1.27137	1.11193	1.74816	1.6442	1.39195	1.44232	1.16406	1.33521	1.05515	1.73262	1.81592	1.645	1.32797	1.03792	1.27165	1.70981	1.27463	1.51716	1.20458	1.19609	1.96745	1.8778
MIC_1199	Mb prot	Putative membrane protein	1.40125	NaN	NaN	1.01722	1.08247	NaN	0.789872	1.46818	4.02775	4.99456	4.64932	3.19376	1.93738	2.49809	5.87934	4.43936	6.44851	8.10214	11.1588	7.51075	5.84828	5.05363	3.76878	4.47928	6.42813	4.06418	4.3238	3.60831	1.25945	1.03921	1.70892	1.68849	1.91476
MIC_1201	livM	amino acid ABC-transporter permease protein	0.853224	0.759715	0.876569	1.04138	1.03706	0.667106	0.613803	1.14657	1.24444	1.31655	1.20938	1.11533	1.15856	1.24367	1.36786	1.36402	1.37493	1.77683	0.650659	0.585502	0.787135	0.802269	0.853578	0.702712	0.801672	0.528899	1.03261	0.776372	0.658774	0.488513	0.544964	1.12878	0.884764
MIC_1202	No Sim	no similarity	1.34181	0.973191	0.964324	0.968808	1.01667	1.23028	1.27311	1.51454	1.03163	1.07239	1.09649	1.22726	1.4108	1.41965	1.09035	1.16973	1.18567	1.07346	2.58706	2.07592	2.54348	3.111	2.88527	2.49887	2.21549	2.28367	2.33121	2.86924	4.09411	4.26759	3.89747	2.90725	4.36038
MIC_1203	Cation transp	Cation-transporting ATPase	0.758579	1.02492	1.00895	0.883698	0.928537	0.89254	0.887799	0.510158	2.09236	1.58107	2.11294	1.99299	2.42623	1.81641	2.03566	1.75182	2.10701	1.61138	1.6812	2.40138	2.85329	3.30407	3.61427	2.28315	1.63516	2.45514	1.80992	2.6794	1.40975	1.46326	1.63281	1.29773	1.61648
MIC_1204	Unknown	hypothetical protein	1.48046	1.02035	1.04513	0.932079	1.18891	0.521264	0.638957	0.770714	1.45302	1.67428	1.6795	1.67168	1.62731	1.45754	1.57889	1.51696	1.66704	2.10028	2.81754	2.19338	2.94089	3.32755	2.92852	2.46434	3.04108	2.67105	2.17321	2.40965	1.41143	1.44359	1.67479	1.84489	2.26079
MIC_1205	Unknown	hypothetical protein	1.15217	1.04061	1.00018	0.94877	1.04902	0.587284	0.547029	0.883585	1.28198	1.53128	1.48921	1.7009	1.53057	1.36434	1.44015	1.69498	1.65933	1.97703	2.85053	1.4355	2.44213	3.29436	2.87356	2.76146	2.97342	2.64983	2.42065	2.28926	1.67482	1.44464	1.76148	1.75355	2.46841
MIC_1206	No Sim	no similarity	NaN	NaN	NaN	1.01336	1.17816	NaN	3.47214	3.27659	3.40507	4.17999	4.73529	3.79448	4.11859	4.51334	3.41204	3.46015	4.572	3.26451	7.24993	NaN	4.98611	5.2622	5.90622	2.2346	3.52095	NaN	2.57559	4.00565	2.96557	4.34487	5.69849	1.70812	2.25631
MIC_1207	Unknown	hypothetical protein	NaN	NaN	NaN	0.757684	0.835831	NaN	2.68698	NaN	3.648	4.68764	4.8448	3.56552	3.76751	3.77779	3.22218	4.19542	NaN	4.57973	NaN	NaN	4.82262	4.93436	5.04384	3.4992	NaN	NaN	3.09119	3.91217	3.17181	4.23648	NaN	1.43188	2.32129
MIC_1208	TR-ase	transposase	1.1739	1.21242	0.957024	0.932801	0.969206	0.920971	0.987859	0.568319	1.31878	1.19548	1.28688	1.67017	1.21216	1.28636	0.850235	0.959627	1.31475	0.864606	1.2931	0.979205	1.69139	1.27888	1.16502	0.868871	0.972726	0.998245	1.03924	1.22805	0.645503	0.799165	0.437449	0.626592	0.673113
MIC_1209	TR-ase	transposase	1.03312	1.49717	0.648999	1.06353	1.33124	0.689447	0.870887	0.703083	1.12948	0.935278	0.933481	1.1593	0.924666	1.23761	1.14293	1.16019	1.20084	0.965746	1.50697	1.03264	1.76173	1.83762	1.54127	1.16873	1.40951	1.17091	1.1338	1.29413	0.724445	0.735194	0.627836	0.76008	0.770385
MIC_1210	TR-ase	transposase	NaN	NaN	NaN	0.709623	0.978702	NaN	0.992348	2.49032	3.44622	3.85938	3.30472	1.63569	1.17588	1.52848	2.17025	3.34778	2.52348	1.13083	2.32886	NaN	NaN	NaN	NaN	1.12125	1.6199	1.78793	1.21592	0.781858	1.69233	2.06876	2.03517	0.377985	0.483362
MIC_1211	TR-ase	transposase	NaN	0.999826	NaN	0.947556	0.887997	NaN	1.55603	1.62053	2.81777	3.39355	3.34842	1.58061	1.06456	1.81657	2.05762	2.90846	2.57694	1.13653	1.4664	NaN	NaN	0.490491	0.656981	0.916945	1.00032	1.2935	0.818769	0.757579	1.507	1.90577	1.91004	0.429462	0.383095
MIC_1214	Unknown	hypothetical protein	NaN	NaN	NaN	NaN	NaN	NaN	NaN	NaN	NaN	NaN	NaN	NaN	NaN	NaN	NaN	NaN	NaN	NaN	NaN	NaN	NaN	NaN	NaN	0.549018	NaN	NaN	NaN	NaN	NaN	NaN	NaN	NaN	NaN
MIC_1215	gpsA	NAD+ dependent glycerol-3-phosphate dehydrogenase	0.901084	0.841305	1.41695	0.976918	0.915315	0.876422	0.578089	0.858585	0.577484	0.615523	0.517467	0.972626	1.05773	0.772005	0.789645	0.662817	0.647299	0.837859	0.679029	0.454147	0.97993	0.971223	1.18185	1.079	0.842259	0.860558	1.31653	0.771574	1.2124	0.548652	0.614599	1.21507	1.13832
MIC_1216	mutT	mutator MutT protein	0.760203	1.7322	1.28212	0.936737	1.0468	0.734207	0.887559	0.847195	1.1335	1.14432	1.19256	0.73044	0.859382	0.855072	1.27806	1.38436	1.25432	1.01301	0.69729	0.713486	0.755104	0.758348	0.845153	0.713626	0.722406	0.522598	0.748225	0.675963	0.601676	0.773093	0.673571	0.888707	0.689339
MIC_1217	ABC Transp	probable ABC-transporter permease protein	0.842362	0.692137	1.25709	0.859123	1.00215	1.44901	0.819421	1.15242	0.644299	0.645535	0.569171	0.93646	1.2128	0.65283	0.698414	0.768705	0.547374	0.809884	1.06869	0.603133	0.93891	1.2981	1.1291	1.07847	1.1507	1.03591	1.31157	1.12946	1.29895	1.06808	1.34816	1.53682	1.43978
MIC_1219	HlyD	ABC-transporter membrane fusion protein	0.68532	0.818777	0.980463	1.0116	0.946386	0.825493	0.7223	1.26335	0.825031	0.753808	0.660018	0.645313	0.520728	0.647604	0.874433	0.963418	0.688877	0.804846	1.35656	0.81425	1.46018	1.74788	1.35963	1.25179	1.40949	1.21794	1.5318	1.34626	1.22553	1.19377	1.33781	1.64299	1.63052
MIC_1223	Unknown	hypothetical protein	1.02394	1.26647	0.645181	0.936018	0.958659	2.14744	1.78165	2.19477	3.31079	3.68849	3.20482	2.66809	2.26757	2.60082	3.30634	3.3067	2.49448	3.59262	1.7211	2.17231	1.01636	1.05138	0.727592	1.11446	0.758352	0.825296	0.986509	0.804371	1.66857	1.41765	1.4087	1.13448	1.24866
MIC_1224	PA PS red-ase	phosphoadenosine phosphosulfate reductase	1.35589	1.21539	0.993118	1.06287	1.10168	0.657562	1.09259	1.00715	1.18416	1.13288	1.12523	0.857814	0.853759	1.2404	1.02779	1.00857	0.870389	0.760542	0.929668	0.653003	1.02657	0.792754	0.794188	0.702587	0.841767	0.757787	0.827532	0.853947	0.829147	0.868471	0.785283	0.882662	0.754424
MIC_1225	D-ala dpep-ase	D-alanyl-D-alanine dipeptidase	1.65901	1.36764	0.619625	0.92623	0.97559	1.36142	1.1186	1.15652	1.23994	1.11675	1.20958	1.16448	1.64301	1.19646	1.17677	1.01805	1.0332	0.982875	0.921343	0.835751	0.832961	0.90623	0.95116	0.849226	0.911925	0.891425	0.959451	0.859869	1.06902	0.982612	1.18117	1.09859	1.02413
MIC_1226	divK	two-component response regulator	1.05449	1.44442	0.909348	0.926337	0.969726	1.30746	1.07387	1.42264	1.15307	1.2525	1.07107	1.2009	1.34856	1.10162	1.22121	1.38132	1.00879	1.02364	1.0254	1.05738	0.92668	1.35567	1.11948	1.45146	1.36501	1.09199	1.22062	1.29429	1.61578	1.51423	1.41973	1.72451	1.67278
MIC_1227	gyrA	DNA gyrase subunit A	1.04157	1.03778	1.18207	0.967764	0.927487	0.822675	1.00046	1.10124	1.13926	1.18827	1.20659	1.27762	1.66968	1.14853	1.05825	1.14687	1.13357	0.964353	1.32547	1.05704	0.872652	1.1714	1.24414	0.924479	1.1861	0.914685	0.957693	1.17599	1.11865	1.05435	1.26562	1.23879	1.16547
MIC_1228	Unknown	hypothetical protein	1.01845	1.25052	1.13096	0.882085	0.933403	0.880622	1.01922	0.956437	1.02615	0.984812	1.01589	1.06519	1.22227	1.10124	0.922499	0.878377	0.925238	0.761254	0.595225	0.549423	0.66899	0.743959	0.860762	0.434818	0.437113	0.381736	0.709357	0.55473	0.461207	0.516474	0.463609	0.691538	0.631063
MIC_1229	kdpC1	potassium-transporting P-type ATPase C chain	1.00113	1.17777	1.17461	0.947572	1.02465	1.07571	1.00768	1.49463	0.626879	0.710524	0.585714	0.838035	0.817238	0.876719	0.680386	0.673351	0.557454	0.674471	1.21546	0.981387	1.19278	1.31353	1.19223	1.2299	1.37577	1.16853	1.51564	1.22465	1.60965	1.37425	1.51923	1.88521	2.27579
MIC_1231	dcm	cytosine-specific methyltransferase	0.738636	NaN	NaN	1.06281	1.06344	NaN	2.46315	3.02016	1.3799	1.61922	1.60925	1.36796	1.20968	1.57827	1.15546	1.33243	1.2087	0.983184	1.13691	0.783357	0.972358	0.691089	0.621714	1.20395	1.13198	1.46626	0.88626	0.847219	1.403	2.05299	1.91474	1.18322	1.21286
MIC_1232	Unknown	hypothetical protein	1.13387	1.17599	0.760899	0.897164	0.971468	1.56373	2.06679	1.74319	1.15609	0.999945	0.957628	1.67164	1.49386	1.57409	1.11184	0.974454	1.13158	0.7417	0.927428	0.78666	0.813206	0.701539	0.829052	0.885495	0.665131	0.986192	0.877375	0.68835	1.40443	1.28846	1.46205	0.662882	0.678236
MIC_1233	HgiDI	Type II restriction enzyme HgiDI	1.03341	1.15379	0.750738	1.06573	1.00645	3.4365	2.6585	1.47836	0.991261	0.745771	0.851138	1.41249	1.57555	1.36307	0.961447	0.760293	0.806964	0.588909	1.04383	1.57823	1.1871	1.29674	1.03092	1.12743	0.791161	0.981302	1.1797	1.31917	2.11676	1.83018	2.3108	1.50698	1.48707
MIC_1235	kdpB	potassium-transporting P-type ATPase B chain	1.21262	1.09537	1.10196	0.887519	1.03176	3.0921	2.67648	1.73766	0.842875	0.646044	0.749128	1.20602	1.40062	1.38576	0.708731	0.623621	0.562014	0.520659	1.13322	1.20994	1.17443	1.30616	0.995293	1.11726	0.910087	1.02545	1.10431	1.32008	1.94554	1.89299	2.1852	1.65267	2.06258
MIC_1236	kdpA	potassium-transporting P-type ATPase A chain	0.974478	0.946767	1.04056	0.862114	1.0199	3.20281	2.72274	1.89739	0.709884	0.561707	0.56309	0.970634	1.29113	1.25453	0.640837	0.662832	0.511014	0.404454	0.899463	0.866933	1.04298	1.02744	0.986214	0.903528	0.843958	0.910275	0.826456	1.07699	2.25246	2.49239	2.68848	1.68948	1.79869
MIC_1239	H rep	H repeat-associated protein-like	NaN	NaN	NaN	NaN	NaN	NaN	NaN	NaN	NaN	NaN	NaN	NaN	NaN	NaN	NaN	NaN	NaN	NaN	NaN	NaN	NaN	NaN	NaN	NaN	NaN	NaN	NaN	NaN	NaN	NaN	NaN	NaN	NaN
MIC_1240	Unknown	hypothetical protein	1.06097	1.29741	NaN	0.985081	1.00068	1.26862	1.54727	1.30708	0.743158	0.807018	0.679652	0.980397	1.09916	1.04726	0.631305	0.644411	0.639614	0.881819	1.74041	0.910717	1.0064	0.824437	0.905159	0.674989	1.25175	1.1536	0.900185	0.792543	1.03614	1.59808	1.09415	0.818333	0.782575
MIC_1241	ABC Transp	ABC-transporter ATP-binding protein	0.872711	1.09873	1.14783	1.03964	1.03429	1.42608	1.70695	1.0076	0.928528	0.984863	0.996107	0.895706	0.925793	1.1905	0.971633	0.919563	1.08513	1.0017	1.07651	0.997776	1.05918	1.07733	0.859851	0.745484	0.853715	1.15922	0.82045	0.864844	0.978303	1.41121	0.942631	1.05625	0.939902
MIC_1242	Unknown	hypothetical protein	1.15357	NaN	NaN	0.99267	1.12797	NaN	1.10582	1.64253	1.22599	1.47664	1.33472	0.856887	0.880132	0.987187	1.40365	1.46761	1.50608	1.56738	2.38297	1.32485	1.57955	1.18133	0.948606	1.16379	1.61268	1.54855	1.06248	0.981959	1.02922	1.39529	1.46102	0.69579	0.74982
MIC_1243	lepA	GTP-binding protein	1.18146	1.25775	0.9585	0.970227	1.00858	0.954741	1.27423	1.15098	1.758	1.59757	1.55926	1.04108	0.844499	1.13342	1.81238	1.72147	1.60826	1.25307	1.4529	1.55418	1.60195	1.44444	1.13063	1.1425	1.26521	1.19529	1.1139	1.17834	0.960748	1.28552	1.23398	0.977574	0.937652
MIC_1244	Unknown	hypothetical protein	1.66644	0.981748	0.969487	1.1426	1.23568	0.719405	0.826263	1.36735	0.723164	0.978408	0.683154	1.20095	1.13804	1.21562	0.739945	0.595593	NaN	1.25927	1.12631	NaN	0.810398	1.08637	0.945317	1.09163	1.48398	1.03438	1.46305	1.23922	1.27453	1.15755	1.07733	1.34284	1.85977
MIC_1245	Unknown	hypothetical protein	1.03475	1.08142	1.06352	0.97851	0.964493	0.913367	1.02526	0.69499	0.730357	0.692038	0.681668	0.933249	0.843111	0.83797	0.593826	0.650459	0.665084	0.514829	0.542615	0.466388	0.679047	0.566877	0.6306	0.475021	0.582495	0.657576	0.837204	0.7759	0.625693	0.921634	0.525188	0.804835	0.793764
MIC_1246	GUN4-like	GUN4-like protein	1.16998	1.22301	0.792081	1.07157	1.02052	1.0427	0.96754	0.986576	0.579036	0.712033	0.602389	1.01138	1.29113	0.881335	0.590924	0.632043	0.606115	0.578348	0.827195	0.692008	0.592636	0.672167	0.761631	0.51107	1.03718	0.916622	0.749324	0.848191	0.759953	0.83216	0.837547	0.666725	0.595735
MIC_1247	Me-T-ase	Methyltransferase, UbiE	1.23272	1.2271	1.01614	0.991911	1.04595	2.60866	1.23683	0.812943	2.4682	1.69726	1.91316	2.45907	2.22218	2.33325	1.79624	1.20225	1.56342	1.32469	1.60643	0.887048	2.14555	1.08739	1.80287	0.98881	1.0577	1.35372	0.908478	1.06724	1.38745	0.60276	0.81233	0.672892	0.708472
MIC_1248	Unknown	hypothetical protein	0.911578	1.16078	1.52066	0.966877	0.954344	1.40135	1.26115	1.71901	1.23017	1.48687	1.3114	1.19311	1.25028	1.18936	1.21316	1.16579	0.988946	1.67762	3.10031	1.71756	1.88605	1.73409	1.06082	2.10005	3.0132	2.32211	1.21266	0.881298	1.94216	1.17261	2.22196	0.832514	0.97109
MIC_1249	Unknown	hypothetical protein	1.15365	1.22706	1.03055	1.03074	0.925458	1.53935	1.22513	1.76048	0.819191	0.90663	0.633347	NaN	NaN	NaN	0.825446	1.18562	0.82759	1.07683	2.36426	1.71087	2.67285	1.85568	1.50428	1.94326	3.01665	2.37592	1.65855	1.63709	2.15382	1.62422	2.48038	0.956609	1.09488
MIC_1250	No Sim	no similarity	1.1999	1.27537	1.03423	0.895647	1.01725	1.4864	1.2991	2.25716	1.0129	1.32087	1.12471	2.76773	1.78562	2.11233	0.821268	0.955255	1.1533	1.06475	3.09232	1.28736	2.5614	1.64315	1.77604	1.41482	2.29796	2.70236	1.56646	1.73126	1.59031	1.95207	1.74523	1.38	1.78976
MIC_1252	GUN4-like	GUN4-like	NaN	1.31527	NaN	0.950828	0.9115	NaN	1.04049	1.76661	1.08963	1.09819	0.898835	1.22515	0.993067	1.12291	1.18106	1.06573	0.984271	1.39345	2.70247	1.29871	2.09492	2.40511	1.91084	2.30623	2.51668	2.00332	1.54812	1.44822	3.2911	1.4877	2.49077	1.74243	1.90983
MIC_1253	Unknown	hypothetical protein	1.62474	1.0309	1.41389	1.00978	1.10279	1.36852	1.17723	0.933809	0.819044	0.829623	0.787341	0.797303	0.816706	0.903015	0.911451	0.731715	0.827736	1.09936	1.48656	1.15127	1.66931	1.6005	1.55176	1.39485	1.70926	2.13831	1.03653	1.24229	1.64259	1.23921	1.56713	1.29084	1.2218
MIC_1254	Unknown	hypothetical protein	1.01204	1.02585	0.974362	0.938453	1.10787	0.731692	0.866064	1.15712	0.508253	0.650023	0.492044	0.756483	0.748781	0.693892	0.473825	0.502213	0.400696	0.622636	1.5671	0.719782	1.20968	1.58746	1.26741	1.32898	1.97964	1.41985	1.55387	1.41285	1.24708	1.13375	1.15672	1.55809	1.72961
MIC_1255	ligA	DNA ligase	1.06818	0.975795	0.923878	0.910664	1.13241	1.3539	1.38137	0.318252	0.752614	0.519857	0.561121	0.516685	0.497586	0.574923	0.520495	0.541027	0.617074	0.492824	0.344936	0.336078	0.45476	0.319972	0.422064	0.238718	0.261651	0.281402	0.406179	0.368401	0.291958	0.609822	0.188791	0.152203	0.202228
MIC_1256	garR, mmsB	3-hydroxyisobutyrate dehydrogenase	1.1858	1.12916	1.11767	1.05378	0.994656	0.891481	0.856968	1.09409	0.822549	0.867275	0.842481	1.03516	1.2993	0.942496	0.859464	0.904307	0.923706	0.975834	0.684689	0.572009	0.767998	0.906074	0.9267	0.65519	0.799363	0.723175	0.750422	0.755731	0.646936	0.604349	0.654257	1.07174	1.00469
MIC_1257	dcoH	pterin-4-alpha-carbinolamine dehydratase	1.21929	1.00264	0.911415	0.972731	0.971333	0.731583	0.753255	1.36577	0.569675	0.766425	0.610213	0.954697	1.00081	1.00582	0.60984	0.662664	0.618783	1.10823	0.769033	0.46271	0.57985	0.721409	0.69591	0.664448	0.810886	0.634769	0.807229	0.57095	0.687277	0.617689	0.623775	0.906614	0.821687
MIC_1259	uvrB	probable helicase protein	NaN	NaN	NaN	NaN	1.20697	NaN	1.47002	0.759171	2.15605	2.34988	2.13852	0.668494	0.894905	1.15882	1.23641	1.25315	1.10133	0.784894	NaN	NaN	1.01696	1.35229	0.957946	0.684117	NaN	NaN	0.714751	0.871507	0.980362	0.907548	0.848535	0.981732	0.838116
MIC_1260	htpG	heat shock protein 90	1.05265	1.06999	0.951163	1.13772	1.41244	0.750865	1.48891	0.42212	NaN	NaN	NaN	0.700872	0.842185	1.03189	1.85142	2.18332	3.30875	1.94989	1.07656	0.541695	0.329634	0.236758	0.235436	0.350034	0.832874	1.19773	NaN	NaN	0.805936	2.49619	0.835662	0.249595	0.182961
MIC_1261	No Sim	no similarity	NaN	1.98307	1.25416	1.1932	1.00495	NaN	0.608775	0.742513	0.542948	0.605401	0.396087	0.694238	0.653696	0.622288	0.586238	0.800698	0.4387	0.615998	0.430491	NaN	0.363561	0.407262	0.436121	0.369867	0.439544	0.679838	0.505388	0.434175	0.311944	0.368952	0.394327	0.287733	0.221834
MIC_1262	ribD, ribG	riboflavin biosynthesis protein RibD	1.19539	0.791729	1.22045	0.882097	1.02885	0.619904	0.627075	0.620676	0.657719	0.563286	0.492469	0.812108	0.866012	0.652379	0.7625	0.758457	0.645121	0.836435	0.336255	0.380953	0.403383	0.418988	0.511121	0.420594	0.386617	0.413614	0.403664	0.450032	0.297129	0.290871	0.362221	0.403709	0.27335
MIC_1263	amt1	ammonium/methylammonium permease	1.05977	0.814942	1.1699	0.945397	1.04386	1.11928	1.08954	0.894636	2.43003	2.27452	2.59769	2.22084	1.77699	1.80009	3.73374	3.8516	4.34831	3.99444	7.44298	NaN	14.5064	10.1639	17.9365	4.69612	4.52403	5.55743	6.82091	7.5977	1.87084	2.2661	3.0842	1.90769	3.26544
MIC_1265	TC.AMT	ammonium transporter	1.20743	1.00133	NaN	0.842651	1.00053	NaN	0.361779	0.557517	0.810327	0.754958	0.791369	0.590314	0.674687	0.666893	1.04641	1.01521	1.03226	4.67956	4.51804	4.50714	3.91638	5.50274	4.79724	8.29783	10.9339	9.15467	9.07242	12.711	0.957475	0.77057	1.19354	1.45877	1.95755
MIC_1266	Unknown	hypothetical protein	1.0167	0.638847	NaN	1.24163	0.947782	NaN	0.90183	0.733371	0.911737	1.00427	1.19148	0.698447	0.769952	0.810875	1.00998	0.91525	1.04039	0.67067	0.529297	NaN	0.656529	0.771805	0.843497	0.749414	0.745982	NaN	0.700901	0.887286	0.869167	0.89521	0.874135	0.971747	1.11041
MIC_1267	ptpS	6-pyruvoyl-tetrahydropterin synthase homolog	0.880228	1.13421	1.17415	0.959617	1.08339	1.6394	2.24326	1.54837	2.06251	2.52105	1.83933	1.79175	2.20144	2.15663	1.74836	1.47846	1.37697	0.801564	0.756237	0.480333	0.75984	0.707183	0.83301	0.293321	0.411003	0.321689	0.519788	0.472287	0.660927	0.810076	0.542984	0.920337	0.833632
MIC_1268	fabG	probable oxidoreductase	1.14863	1.05317	0.960477	0.998477	1.04847	2.9011	2.29823	1.74734	0.395367	0.488774	0.354431	0.573363	0.8388	0.421153	0.323672	0.389764	0.282506	0.332963	0.780575	0.50971	0.420718	0.858081	0.671579	0.622829	0.857875	0.558398	0.739073	0.96161	0.734567	0.80117	1.24536	1.67153	2.28014
MIC_1269	Two comp reg	two-component hybrid histidine kinase	1.21845	1.8932	NaN	0.990298	0.934228	NaN	0.400884	0.376047	0.563292	0.47572	0.457315	0.46294	0.384501	0.501898	0.586613	0.46207	0.472558	0.531015	0.531999	NaN	0.745786	0.695665	0.588012	1.71238	1.23796	1.20681	1.7962	1.52286	1.75363	1.62779	1.57561	1.51916	1.41143
MIC_1270	rcpA	two-component response regulator	1.21285	1.03927	0.946359	1.03794	1.02196	0.412405	0.545751	0.455583	0.21527	0.21236	0.224001	0.278143	0.327025	0.300901	0.174273	0.175846	0.173743	0.213729	0.354574	0.353403	0.252528	0.302658	0.276752	0.868898	0.763609	0.849562	0.81628	0.729083	1.07506	1.07156	0.963082	1.18688	1.14014
MIC_1271	cphA, phy	cyanobacterial phytochrome	1.10387	1.13018	1.08537	1.11652	1.18425	0.281197	0.562601	0.11177	0.189529	0.186664	0.192567	0.105902	0.1406	0.139509	0.125703	0.117344	0.122972	0.178168	0.340602	0.362507	0.230864	0.245397	0.23517	0.571823	0.58127	0.991472	0.961339	1.06165	0.598147	1.32771	0.484528	0.830112	0.692615
MIC_1273	Unknown	hypothetical protein	1.04843	NaN	NaN	0.887688	1.18712	NaN	0.930062	1.11042	0.87146	0.979748	0.908705	0.950058	0.93085	0.932125	0.913393	0.915032	1.00754	1.28408	0.975342	0.719216	0.665835	0.441754	0.63179	0.749618	0.817223	1.1196	0.806602	0.465398	0.771349	0.805024	0.873795	0.740464	0.517408
MIC_1274	Unknown	hypothetical protein	1.09478	1.3677	1.3485	1.10694	1.05549	0.704869	1.00937	0.948786	0.759343	0.835336	0.80038	0.846969	0.918461	0.871954	0.807632	0.789683	0.902039	1.09498	0.744525	0.730493	0.688697	0.634243	0.709351	0.704101	1.01051	0.969577	0.626917	0.800949	0.705057	0.652589	0.726026	0.764222	0.648264
MIC_1277	No Sim	no similarity	NaN	NaN	NaN	NaN	NaN	NaN	0.686297	NaN	0.647794	0.544958	NaN	0.637826	0.476944	0.584607	1.0205	0.78417	NaN	0.77845	0.373078	NaN	0.920714	1.13808	0.691019	0.707192	NaN	NaN	1.44954	1.10904	0.825088	0.729992	0.550422	NaN	NaN
MIC_1278	Unknown	hypothetical protein	1.10313	1.09674	0.954926	1.026	0.919571	0.976688	0.802121	0.854941	1.06183	1.06039	1.1706	1.35989	1.17254	1.12866	1.127	0.881747	0.987093	1.07347	1.28195	1.0568	1.94313	1.77208	1.98626	1.26213	1.13382	1.462	1.47661	1.52435	1.07749	0.646985	0.855004	1.15736	1.0592
MIC_1279	TR-ase	transposase	1.50039	1.50889	NaN	0.803778	1.07533	NaN	1.07398	0.934238	0.995519	0.879446	0.814338	1.45796	1.37557	1.08599	1.1195	1.15895	0.956818	0.669046	0.829223	0.67471	0.801391	0.870493	1.11727	0.809567	0.667646	0.523949	0.894137	0.603004	0.898094	0.6256	0.528396	0.962054	1.01421
MIC_1280	TR-ase	transposase	1.13841	1.32646	0.939027	0.96778	0.910191	1.09696	1.12135	1.07766	0.813301	0.780419	0.764367	1.08737	1.14912	1.05377	0.883515	0.879989	0.813176	0.761913	0.701286	0.767711	0.768249	0.812209	0.752011	0.872094	0.656061	0.663381	0.957417	0.672008	0.936522	0.743793	0.670932	1.14345	1.11581
MIC_1281	Tr-ase	transposase	1.19963	0.903407	0.883752	1.05483	0.780338	0.607614	0.918495	1.14993	1.13124	1.22331	1.05113	1.27565	1.24869	1.15303	1.21068	1.23682	1.20112	1.05135	0.954677	0.943888	1.1076	1.10507	1.11226	0.799023	0.771919	0.691195	0.966623	0.780683	0.777335	0.928145	0.818305	1.02203	0.855898
MIC_1283	Unknown	Exopolyphosphatase-related proteins	1.44814	1.01822	1.17179	1.25269	0.984199	0.643449	0.915199	1.19017	0.805369	0.826252	0.808476	0.86333	0.897721	0.905342	0.834523	0.717445	0.811513	0.907929	0.715337	0.938935	0.689488	0.799699	0.833045	0.927532	1.01075	0.735625	0.876245	0.829696	0.884306	0.772984	0.919001	1.04632	0.971808
MIC_1284	Unknown	hypothetical protein	1.01642	1.00087	1.19374	1.01529	0.848438	1.00395	0.737088	0.940371	0.775563	0.841017	0.88893	0.895388	0.971633	0.900312	0.780461	0.790296	0.812202	1.0515	0.914473	1.10145	1.18503	1.34531	1.12749	1.15965	0.999895	1.00341	1.25422	1.07162	1.17793	0.855005	1.05373	1.274	1.36169
MIC_1285	mtnB, mtnY	aldolase/epimerase	0.913268	0.919679	1.19398	0.967453	1.00714	0.378344	0.324772	0.577721	0.423145	0.474263	0.440319	0.716263	0.653965	0.564758	0.478135	0.485758	0.464035	0.66036	0.517347	0.793319	0.952347	1.05538	1.07552	0.920917	0.599675	0.581338	1.29766	0.786671	0.561138	0.336226	0.389652	1.09459	0.960078
MIC_1286	Unknown	hypothetical protein	0.904025	0.717927	1.05088	1.19453	0.984471	0.463537	0.385211	0.716842	0.488875	0.458172	0.45774	0.88828	0.873054	0.828164	0.532438	0.520838	0.541784	1.01475	0.696298	0.612481	1.22399	1.34294	1.31367	0.980649	0.901322	0.634189	1.32924	0.840559	0.592222	0.334558	0.411299	0.972336	1.04299
MIC_1287	No Sim	no similarity	1.06328	1.06635	1.24339	0.844088	1.03958	0.208093	0.187477	0.303242	0.262618	0.246356	0.275717	0.318061	0.290067	0.330091	0.266012	0.251107	NaN	0.659217	0.55933	0.891538	1.20946	1.13677	1.27583	1.32989	0.568433	0.472549	1.27523	0.675698	0.472605	0.182222	0.245456	0.568454	0.381712
MIC_1288	Unknown	hypothetical protein	1.06296	0.969507	0.934475	1.08766	1.02098	0.544407	0.584763	0.838742	0.74418	0.618206	0.66827	0.705621	0.805324	0.610562	0.747596	0.653933	0.621688	0.598875	0.591311	0.585656	0.649019	0.835961	0.933655	0.738015	0.589547	0.547112	0.84373	0.82192	0.771489	0.646799	0.798931	1.202	1.0323
MIC_1289	TR-ase	Transposase	0.559469	1.1362	0.862128	1.09559	0.980682	0.705993	0.388063	1.06228	0.429547	0.619351	0.440098	0.694573	0.820392	0.604244	0.609794	0.791182	0.610078	0.837967	0.973634	0.608202	0.979497	1.24286	1.06662	1.473	1.35281	1.06201	1.4618	1.24804	1.49516	0.700732	1.33461	1.33543	1.49671
MIC_1290	TR-ase	transposase	NaN	NaN	NaN	1.47251	1.2718	NaN	1.115	0.439968	0.758134	0.602649	NaN	0.644481	0.692369	0.616822	0.634369	NaN	NaN	0.942729	0.528406	NaN	0.757771	0.871722	1.06577	0.816534	0.911411	NaN	0.671634	0.931202	0.721216	0.65402	0.480161	1.11214	0.841411
MIC_1291	Unknown	hypothetical protein	0.993618	1.07454	1.07612	0.934027	1.23663	1.10044	1.0131	1.13967	0.623922	0.567219	0.553653	0.694133	0.696035	0.62839	0.549084	0.437535	0.46339	0.61308	1.10431	0.606111	1.05791	1.30082	1.03767	1.43123	1.83955	1.453	1.12376	1.18621	1.3607	1.31364	1.51265	1.44164	1.27815
MIC_1292	tgt	tRNA-guanine transglycosylase	0.796952	1.2426	1.04517	0.962772	1.08518	1.34513	1.55558	0.95527	1.09565	0.991515	1.07716	0.677075	0.705509	0.620184	1.09325	1.05975	1.00346	0.830327	0.740762	0.934939	0.702146	0.747738	0.465753	1.04446	1.09801	1.42961	0.488754	0.868127	1.33314	1.74248	1.78896	1.26092	1.03986
MIC_1293	psbK	photosystem II PsbK protein	0.952792	1.15238	1.06419	1.38085	1.17577	1.34831	1.36641	2.04408	1.33905	2.00302	1.3541	1.50805	1.2432	1.52186	1.89522	1.76143	1.24149	2.46671	1.25732	0.973224	0.965547	0.819726	0.98276	0.957399	0.852818	0.588404	1.1898	0.598605	0.759426	0.777893	0.76794	0.647516	0.574681
MIC_1294	Pentapep rep	pentapeptide repeat family protein	1.16736	1.17732	1.17045	0.825223	1.08328	0.831834	1.11205	1.22413	1.32966	1.2313	1.26323	1.25913	1.39437	0.93968	1.38081	1.40226	1.24088	1.3477	0.981292	1.54366	1.10149	1.25198	1.31216	1.18736	0.805514	0.848514	1.19273	1.05527	1.04798	1.07217	1.00277	1.4834	1.3395
MIC_1295	smtB	transcriptional regulator	0.961281	1.11426	1.1309	0.987748	1.03277	1.13325	0.991593	1.04184	1.31214	1.13067	1.074	1.02948	1.1184	1.05412	1.22993	1.12066	0.928356	1.14978	0.90572	1.10353	1.2562	1.10555	1.16801	1.24683	0.676453	0.697941	1.08726	0.981269	1.19182	0.980571	0.949585	1.02076	0.907144
MIC_1296	Unknown	hypothetical protein	1.22473	0.86889	1.23271	0.966057	1.10949	1.35626	1.96913	0.9103	1.70609	1.29608	1.39681	1.25201	1.07871	1.35981	1.49345	1.33897	1.52998	1.07947	1.24043	1.41851	1.41317	1.13433	1.27731	0.7566	0.730709	0.960128	0.797689	1.01722	0.817021	1.73567	0.934862	0.963459	0.805433
MIC_1297	gatA	glutamyl-tRNA(Gln) amidotransferase subunit A	1.08351	0.826992	1.07143	1.04488	1.0038	1.19972	1.21391	1.34656	1.45903	1.48968	1.43002	1.59519	1.71486	1.71207	1.55518	1.52797	1.2853	1.06308	0.697759	0.84159	0.661459	0.689785	0.718705	0.747929	0.717692	0.540888	0.726455	0.694256	0.911365	1.06566	1.28428	0.820573	0.760419
MIC_1298	nucleotidyltransferase	nucleotidyltransferase	NaN	NaN	NaN	NaN	0.949041	NaN	NaN	NaN	1.96777	1.73613	1.69173	1.01508	0.864709	NaN	1.66448	2.54014	1.41382	0.840891	NaN	NaN	1.3	0.813101	0.978659	1.53944	NaN	NaN	NaN	NaN	1.17909	NaN	NaN	1.00856	1.05601
MIC_1299	DNA pol beta	DNA polymerase beta domain	0.637148	0.696763	0.810999	1.20167	0.979907	NaN	1.02179	0.838287	1.85687	1.92139	2.18161	1.0373	1.22993	1.40329	1.79531	1.41835	1.55999	1.45322	1.00778	1.03881	1.0842	0.987742	1.11333	1.23907	1.0988	1.28964	0.859653	1.13197	1.28371	0.69416	0.959255	1.04493	0.882671
MIC_1301	lpxC	UDP-3-O-acyl N-acetylglcosamine deacetylase	0.764717	1.15133	1.40994	1.04113	0.876988	0.699236	0.925408	1.26032	2.2054	2.24027	2.23355	2.33052	3.17357	1.51729	2.64788	2.90847	2.57522	1.6442	2.0118	1.90496	1.82563	3.34945	3.41	1.15628	1.40232	1.003	1.89852	1.746	1.55917	1.24279	1.97316	1.36325	1.7894
MIC_1302	IAP75	chloroplastic outer envelope membrane protein homolog	0.98933	0.823456	1.28895	0.905555	0.898255	0.781885	0.697258	1.29628	1.87262	1.91397	1.8929	1.38274	1.52653	0.893674	2.07737	2.37798	1.91383	1.40568	1.85916	1.58701	1.16301	1.6181	1.79084	1.19786	1.37389	1.10498	1.75938	1.10027	1.36046	1.02061	1.71206	1.17621	1.35368
MIC_1303	PILLIV	two-component sensor histidine kinase	1.15791	1.02469	0.951394	0.938714	1.0887	0.815863	0.672638	0.519022	0.370284	0.349715	0.30628	0.31794	0.323224	0.274889	0.312296	0.308297	0.265308	0.400544	0.542402	0.348346	0.525937	0.484214	0.565039	0.537854	0.49668	0.633222	0.634992	0.615819	0.698647	0.634817	0.387355	0.813098	0.808386
MIC_1304	No Sim	no similarity	NaN	NaN	NaN	NaN	NaN	0.847695	0.684383	0.519521	0.550724	0.432743	0.510925	0.69204	0.881278	0.811724	0.613531	0.551872	0.660302	0.758854	0.643231	0.971267	0.624516	0.783274	0.73281	0.941528	0.906579	0.734548	0.768373	0.863224	0.702837	0.601661	0.641668	1.08586	0.865061
MIC_1305	TR-ase	transposase	0.955041	0.907421	1.15124	1.02153	1.12668	0.608818	0.796669	0.878308	1.14662	1.0732	1.22988	0.842903	0.639981	0.778441	1.13507	1.14938	0.988404	1.15909	1.22322	1.00591	1.66894	1.66588	1.52139	1.29311	1.77721	1.30056	1.45489	1.29828	0.840033	0.688826	0.900853	0.702662	0.710926
MIC_1306	TR-ase	Hypothetical protein	1.20389	0.967726	1.73723	0.919398	1.10867	0.691316	0.759165	0.862949	0.950682	1.04739	1.05588	0.82974	0.654518	0.733176	1.02119	1.2324	1.09955	1.10729	0.868545	0.803033	0.98084	0.944419	0.797317	0.909499	1.10544	1.14554	0.978434	0.630612	0.519032	0.458955	0.668664	0.422304	0.40293
MIC_1307	gidA	tRNA uridine 5-carboxymethylaminomethyl modification enzyme GidA	1.32031	1.08308	1.28129	0.992005	1.01896	1.02369	1.0915	0.987974	0.897456	0.972642	0.9666	0.517361	0.690673	0.589629	1.04437	1.01575	1.04129	1.58308	2.45814	2.44411	1.19709	1.21518	1.01617	1.85859	1.88402	2.5283	1.19901	1.29988	1.90294	1.89829	2.19021	0.822174	0.997722
MIC_1308	Unknown	hypothetical protein	1.28442	1.74952	0.861176	0.88276	1.12614	1.0538	1.27716	1.21077	1.01192	1.24984	1.13066	1.07276	1.13611	1.19163	1.03129	1.13408	1.10774	1.52621	2.00195	0.91006	1.16949	0.969163	1.25048	2.56275	2.92344	2.412	1.6487	2.00201	1.84105	1.76486	1.57853	1.32265	1.47213
MIC_1309	ndhD1	NADH dehydrogenase subunit 4 NdhD	1.09992	0.852918	0.994081	0.910367	1.02641	0.477043	0.542152	0.5509	0.616979	0.568888	0.671685	0.436807	0.498345	0.484923	0.567689	0.57398	0.622462	0.908725	1.39733	2.03749	1.25996	1.2041	1.16582	3.4966	3.46514	3.71282	2.69904	4.1454	1.60565	2.07948	2.3417	1.81317	1.71063
MIC_1310	pcyA	phycocyanobilin:ferredoxin oxidoreductase	1.02555	0.965716	0.974959	0.991126	1.06034	0.865142	1.02275	0.846416	1.1174	0.997077	1.08421	1.09089	0.978954	1.11006	1.13389	0.943843	1.01629	1.08861	0.842386	1.04681	1.01036	1.01709	0.999112	0.975374	0.971815	0.943458	1.0567	1.01085	0.773356	0.814312	0.7315	1.08281	0.938356
MIC_1311	Unknown	hypothetical protein	1.27769	0.965057	1.24963	0.964807	1.02509	0.923885	0.691237	0.998415	0.735662	0.844038	0.771148	1.07183	1.32784	0.82782	0.786227	0.830814	0.757492	0.785845	0.935915	0.768669	0.71366	1.07803	0.985097	1.13707	1.19493	0.955192	1.35083	1.13563	1.14605	0.986362	1.32216	1.43837	1.41679
MIC_1312	Peroxisom prolif	Peroxisome proliferator-activated receptor gamma	0.935758	0.890134	0.847015	0.896492	1.15411	1.19555	1.73176	2.03974	0.670216	0.739486	0.622885	0.796212	0.714758	0.947906	0.533598	0.620779	0.51413	0.622983	2.02786	0.959751	1.20983	1.18562	0.925148	1.20782	1.55623	1.67768	1.11103	1.16932	1.4876	2.65426	1.66435	1.47902	1.37724
MIC_1313	Unknown	hypothetical protein	1.63041	1.31904	1.89766	0.986861	0.969431	3.15721	4.94542	1.74766	2.14601	1.56904	1.99573	1.66352	0.864577	1.40132	0.773685	0.9643	1.43721	0.834692	1.62231	0.960045	NaN	NaN	NaN	0.612821	0.999297	2.06718	0.753941	1.4626	1.06599	3.63529	0.681368	NaN	NaN
MIC_1315	No Sim	no similarity	1.46339	0.950064	NaN	1.16181	1.03045	NaN	1.7322	1.77924	1.42087	1.43542	1.99219	1.66192	0.920032	1.55016	1.06221	0.956708	1.42782	1.35801	1.82362	1.24202	1.67455	1.05719	1.03544	1.65022	1.47436	0.81453	0.974099	1.08958	1.70883	2.39346	2.26621	0.701576	0.824665
MIC_1316	Unknown	hypothetical protein	0.798254	1.31041	0.776382	1.15718	0.799204	0.802725	0.754711	0.880021	0.516025	0.527504	0.490587	0.983422	0.985723	0.760198	0.576258	0.485906	0.596108	0.939052	1.11771	0.680014	1.15548	1.26345	1.41684	1.35281	1.50117	1.41314	1.47715	1.33363	1.16943	0.750715	0.910542	1.03983	1.31724
MIC_1317	Unknown	hypothetical protein	1.0626	1.24766	0.951251	0.976537	1.00793	0.750592	0.541362	0.963936	0.457816	0.568363	0.485797	0.928054	0.900844	0.725728	0.491824	0.577823	0.513281	0.865213	1.13219	0.538105	0.99307	1.38119	1.16493	1.31262	1.83256	1.32159	1.63494	1.28569	1.11	0.677975	0.906248	1.23106	1.64189
MIC_1318	Unknown	hypothetical protein	1.61746	1.14779	0.619339	1.02991	1.14589	0.666631	1.28502	1.2973	0.690293	0.923492	0.925904	0.977793	1.01412	1.05345	0.729651	0.695078	0.680335	0.874375	1.20114	0.678977	0.981504	1.29139	1.13104	1.32958	1.60703	1.34805	1.19786	1.41653	1.32648	1.05174	1.98724	1.32642	1.56757
MIC_1319	Unknown	hypothetical protein	NaN	NaN	NaN	1.08217	0.918661	NaN	1.7365	1.31353	0.850181	0.942834	0.870059	0.843118	1.1518	1.09897	0.900445	0.87298	0.711059	0.904672	1.20319	NaN	0.811777	0.927384	0.962129	1.16714	1.50674	NaN	0.896529	1.17746	1.52482	1.5283	1.91604	1.24556	1.12336
MIC_1320	Unknown	hypothetical protein	NaN	NaN	NaN	1.86841	1.3312	NaN	NaN	NaN	1.54911	2.06776	1.73036	0.781152	0.963097	0.793862	NaN	NaN	1.29876	0.965124	NaN	NaN	0.940064	0.868294	1.04347	1.05574	NaN	NaN	0.699879	1.40682	NaN	NaN	NaN	0.747231	0.791824
MIC_1321	Unknown	hypothetical protein	0.8842	1.18748	0.673523	0.997056	1.20238	1.46399	0.945339	1.46276	1.48889	1.79655	1.64113	1.45633	1.72607	1.45848	1.53748	1.75326	1.3617	1.34701	1.36095	1.20314	1.26063	1.74292	1.50451	1.8091	1.59	1.40597	1.42245	1.36032	1.98274	1.60423	2.02049	2.06072	2.39865
MIC_1322	Unknown	hypothetical protein	0.311783	1.3973	0.854324	1.03597	0.986071	0.678818	0.335783	1.01692	0.609249	0.728146	0.857527	1.14073	0.980867	0.983789	0.64979	1.39757	1.5901	1.07033	1.37395	1.27841	2.07129	2.16598	2.11541	1.64079	1.68269	1.62405	1.70265	1.55251	1.56832	0.859705	1.44197	1.37191	1.22983
MIC_1323	Unknown	hypothetical protein	0.93233	1.21873	1.05629	1.034	0.955836	1.63664	1.55453	2.42212	1.31502	1.73474	1.25227	2.03713	2.35617	1.94253	1.29138	1.48307	1.1355	1.00798	1.00852	0.721231	0.759516	0.819478	0.893116	0.762637	0.959296	0.642972	1.05044	0.822596	0.854586	1.10092	1.01636	1.1315	1.25707
MIC_1324	Unknown	hypothetical protein	1.05895	1.13495	1.03558	0.885632	1.04182	0.949802	1.1011	0.626359	1.07595	0.911953	1.04955	0.888559	0.934924	0.88051	1.01004	0.942189	1.11906	0.91411	0.629168	0.966757	0.733682	0.60558	0.795138	0.534738	0.56215	0.619597	0.418488	0.598567	0.496705	0.575002	0.524092	0.549573	0.433005
MIC_1327	UBIA	4-hydroxybenzoate-octaprenyl transferase	1.14649	0.913543	1.36517	1.04861	0.937432	0.827988	0.768557	0.724835	0.980677	0.863594	0.95449	0.882063	0.892495	0.844073	0.954801	0.953347	0.976024	0.980644	0.479174	0.788553	0.718812	0.659269	0.654732	0.66419	0.63679	0.605137	0.554193	0.574793	0.561704	0.515132	0.592221	0.659576	0.518963
MIC_1328	Unknown	hypothetical protein	0.88501	1.1741	1.14534	0.985555	0.981637	1.3069	1.24389	1.64625	1.33749	1.6098	1.38501	1.42478	1.35035	1.55606	1.27117	1.35483	1.14807	1.7011	1.30765	1.06995	1.24332	0.900186	1.12079	1.02881	1.11933	1.1881	1.21743	0.928739	1.40591	1.4597	1.26973	0.980876	1.01273
MIC_1329	Unknown	hypothetical protein	0.972343	0.785794	1.1997	1.07297	0.988647	0.955961	0.73846	1.41843	0.576612	0.756551	0.638207	0.927223	0.967806	0.902181	0.609155	0.59031	0.568905	0.977512	1.02761	0.737521	0.940605	1.17662	1.02867	1.39487	1.74701	1.17455	1.22932	1.19749	1.26548	0.922992	1.00811	1.39498	1.49192
MIC_1330	pcrA	putative DNA helicase	0.527335	0.649923	NaN	0.961655	0.947037	NaN	0.947564	1.07141	1.87859	1.74788	2.16592	NaN	1.50727	1.67586	1.41226	1.16567	1.57483	1.79346	1.75056	1.81853	2.1944	2.39429	2.13531	1.17927	1.00142	0.932096	1.38079	1.41352	1.0481	1.04513	0.837167	1.11541	1.27044
MIC_1331	tilS	tRNA(Ile)-lysidine synthase	0.953596	0.827619	NaN	1.07054	1.37306	NaN	0.507296	0.622235	1.98181	1.58076	2.19426	1.11861	1.43173	1.1841	2.02212	2.03326	2.27753	2.17871	1.63462	5.02467	2.71139	2.93958	2.90176	2.01209	0.99387	1.31926	1.82233	2.36023	1.87316	2.05342	1.6548	1.55398	1.54875
MIC_1332	hemF	coproporphyrinogen III oxidase, aerobic (EC 1.3.3.3)	1.13999	1.08998	0.866532	0.945037	1.12031	0.348736	0.457882	0.48078	2.46634	2.21272	2.98643	1.20449	0.907339	1.51158	2.66262	2.46665	2.35315	3.87142	1.56293	4.17807	2.97309	2.94161	2.43579	3.07608	0.732525	1.48896	2.42742	2.85198	1.45781	1.13064	1.23015	1.52069	1.533
MIC_1333	Unknown	hypothetical protein	0.769614	NaN	NaN	1.1416	0.909121	NaN	0.790106	1.16688	0.714329	0.794573	0.657006	0.865946	1.02895	1.04987	0.871741	0.874378	0.639925	0.906824	1.04805	0.803524	0.7412	0.942784	0.760539	1.23345	1.27655	0.761546	1.05073	0.948332	1.26775	0.879514	1.12003	1.36374	1.43258
MIC_1334	mutS	DNA mismatch repair protein	0.705661	0.692979	NaN	1.16177	1.05292	NaN	0.814871	1.15081	1.33568	1.44213	1.36703	0.909285	1.1121	0.995895	1.48207	1.54253	1.33589	1.39039	1.00708	0.952482	1.05899	0.894154	0.565007	0.805322	0.988204	0.938692	0.711826	0.56791	0.864977	0.848969	1.15906	0.538629	0.52881
MIC_1335	Unknown	hypothetical protein	1.0919	1.22027	1.0404	0.979392	0.894219	0.850198	0.694044	0.722286	0.675211	0.625768	0.616811	0.863863	0.866007	0.734582	0.701457	0.671171	0.647882	0.806966	1.32136	0.952345	1.28465	1.75102	1.49653	1.01807	1.41117	1.14166	1.19639	1.26354	0.899419	0.750685	0.91995	1.19392	1.37622
MIC_1336	gid	glucose inhibited division protein	0.901105	1.01709	1.1535	0.980208	1.00588	1.33412	1.23721	0.980992	1.4827	1.42656	1.61099	1.33983	1.60667	1.48549	1.82396	1.7772	1.92666	2.13615	1.51239	2.27207	1.57322	1.97358	2.17252	1.27053	1.16051	1.14731	1.24145	1.41633	1.24685	1.21977	1.49924	1.13093	1.34554
MIC_1337	Unknown	hypothetical protein	1.38338	1.01166	1.21631	NaN	NaN	NaN	0.366879	2.17863	0.542267	0.700299	0.65504	NaN	NaN	NaN	NaN	0.689117	NaN	NaN	0.856068	NaN	0.450709	NaN	0.506602	NaN	0.782202	NaN	0.912619	0.566281	NaN	0.621946	0.60116	NaN	NaN
MIC_1338	ycf81	hypothetical protein YCF81	1.05528	1.05312	1.02117	0.955234	1.08843	1.14165	1.39383	1.04052	1.22211	1.25879	1.21387	0.903628	0.927517	1.11242	1.21426	1.06789	1.14862	0.880026	1.63051	1.85901	1.4388	1.46605	1.16757	1.50303	1.8735	1.82033	1.60993	1.7906	1.84647	2.54453	2.75123	1.87807	2.04208
MIC_1339	hemN	coproporphyrinogen III oxidase, anaerobic (EC 1.3.99.22)	0.858517	0.801636	0.913061	1.04239	1.01669	1.12242	1.13659	1.57809	0.778338	0.786162	0.767706	1.0066	1.16388	1.12428	0.792858	0.720049	0.648303	0.758734	0.80991	0.878401	0.635094	0.727123	0.706928	0.979083	0.833443	0.641833	1.04991	0.863525	1.17849	1.14545	1.14227	1.23991	1.17633
MIC_1341	Unknown	hypothetical protein	0.960213	1.14705	1.01878	1.09426	0.885995	1.07191	1.14729	1.5566	1.03234	1.20059	1.045	1.17661	1.25774	1.19447	1.10175	1.10431	0.866672	0.972385	1.56042	1.34192	1.26525	1.60666	1.21413	1.71436	1.77302	1.58392	1.35936	1.49047	1.7011	1.65867	1.66686	1.97508	1.69014
MIC_1342	aroK	shikimate kinase	0.664003	NaN	1.99947	1.00585	1.12609	NaN	1.28693	1.59699	1.7737	1.99437	1.84592	1.00462	0.964958	1.10096	1.95447	1.82254	1.48809	1.10735	0.898323	1.03583	0.867952	0.993353	1.14248	1.89131	1.80508	1.80954	1.11106	1.1026	1.53728	1.51112	1.51871	1.84747	1.66408
MIC_1343	oxidoreductase	putative oxidoreductase	0.923155	1.06561	0.926785	1.06137	0.898507	1.74338	2.16158	2.33386	2.9733	3.80895	3.21251	1.47754	1.87528	1.71997	3.45945	4.06101	2.82096	1.81255	3.93356	3.05063	2.37794	2.54417	2.89519	1.4243	1.74721	1.53725	1.78193	1.63342	1.88834	2.96492	3.26333	1.69464	2.1623
MIC_1344	Cold shock	putative cold-shock DNA-binding domain protein	0.988123	1.12106	1.43047	1.07801	0.898304	0.951225	1.04702	1.33989	0.832647	1.04534	0.853882	1.04816	0.99181	0.804412	0.992924	1.25088	1.05986	0.896119	1.1829	0.937425	0.983279	0.999645	0.978677	1.1748	1.09235	1.24584	0.883149	0.946682	1.29318	1.21506	1.49091	1.11002	1.12103
MIC_1345	hisD1	histidinol dehydrogenase	0.945665	0.884206	1.03049	0.985782	1.02821	1.06656	0.890554	1.38292	0.877526	0.940832	0.811768	1.06047	0.914528	1.07894	1.01051	0.936022	0.837369	0.966226	1.12802	0.706967	1.24212	1.43506	1.14138	1.4073	1.50815	1.1926	1.31267	1.16709	1.20989	1.02477	1.10568	1.45561	1.47305
MIC_1346	Unknown	hypothetical protein	1.49655	0.974391	1.00148	1.11892	0.93782	1.36207	1.10336	1.502	0.622512	0.699601	0.540156	1.0075	0.926727	1.06627	0.818438	0.842185	0.75257	0.783324	0.737697	0.801506	0.949909	1.13028	0.966841	1.18124	1.0585	0.954477	1.20165	0.998227	1.6321	1.34125	1.73834	1.41914	1.33829
MIC_1347	murC	UDP-N-acetylmuramate-alanine ligase	1.22221	1.08646	1.31155	1.00301	1.12736	1.2338	1.66431	1.03822	2.10066	2.04418	2.22818	1.29094	1.57127	1.2584	3.0261	2.99086	3.31819	2.43422	2.62942	4.33793	1.99875	2.21964	3.04998	1.65459	1.55324	1.59432	1.28647	1.6508	1.43153	1.91313	2.27982	1.1171	1.37106
MIC_1348	murB	UDP-N-acetylenolpyruvoylglucosamine reductase	1.07133	0.954704	0.813154	1.13289	0.92455	1.32071	1.27057	1.66669	1.44138	1.63658	1.40773	1.81312	1.90534	1.52884	2.04544	2.3578	1.89076	1.27544	1.80176	1.89095	1.33048	1.99455	2.08841	1.40382	1.27063	1.16876	1.63245	1.45755	1.93557	1.94124	2.23127	1.66268	2.04338
MIC_1349	Acyl carrier	acyl-carrier-protein S-malonyltransferase	1.15062	1.06572	0.808373	0.902498	0.894924	1.21736	0.608421	0.975424	0.724427	0.819327	0.657595	0.835267	0.621358	0.628974	0.825493	0.799673	0.717823	0.778219	1.28495	0.851948	1.59627	2.29799	1.50964	1.72574	1.52885	1.5537	1.9406	1.66733	1.40739	0.882706	1.10565	2.32697	2.65644
MIC_1350	Unknown	hypothetical protein	0.982249	0.933666	1.03646	1.07788	0.973719	0.685542	0.621542	1.25385	0.457671	0.607723	0.441917	0.836487	0.696367	0.667239	0.49718	0.560039	0.485988	0.704045	2.33897	0.953864	1.75365	2.42604	1.85065	1.75454	2.29089	1.81425	2.08085	1.89548	1.46481	1.25662	1.26827	1.61521	1.79401
MIC_1352	Unknown	hypothetical protein	0.913022	1.1216	0.981228	0.942044	1.1066	1.0813	1.60959	1.12831	0.556793	0.625256	0.614445	0.631225	0.666265	0.716771	0.553339	0.534866	0.547525	0.570615	1.19242	1.06746	1.06072	0.950876	1.01837	0.858501	1.26141	1.50928	0.920852	1.15856	1.28761	1.48597	1.41201	1.20753	1.3659
MIC_1354	ESB prot	extracellular solute-binding protein	NaN	1.50065	NaN	1.04345	1.06787	1.07155	0.981697	1.27263	1.38894	1.41092	1.41412	1.03979	1.0303	1.31628	1.34986	1.21781	1.16989	1.09385	0.621229	0.579627	0.74655	0.507423	0.588327	0.489124	0.49613	0.550562	0.721938	0.551681	0.485207	0.607394	0.602428	0.490052	0.504945
MIC_1356	ABC Transp	ABC-transporter permease protein	NaN	NaN	NaN	NaN	0.673749	NaN	0.911473	NaN	2.38533	2.74027	2.54694	NaN	NaN	NaN	2.97427	2.85441	2.24094	2.05147	NaN	NaN	1.21485	NaN	1.60428	1.1901	NaN	NaN	NaN	NaN	0.940548	NaN	NaN	0.99506	1.50806
MIC_1357	Glyox-ase	glyoxalase/bleomycin resistance protein/dioxygenase	1.31496	0.980176	1.14799	1.04014	1.12457	0.830596	0.911144	1.30084	0.811026	0.938757	0.866942	1.55314	1.69546	1.40631	0.787213	0.697734	0.652623	0.819405	0.875214	0.78533	1.03237	1.42798	1.08787	0.947526	1.12548	0.946165	1.30079	1.54341	1.04403	0.825094	1.03249	1.72954	1.90305
MIC_1358	ccdA, dsbD	putative c-type cytochrome biogenesis protein CcdA	0.638975	0.870937	1.00085	0.934334	0.7389	1.18529	0.621049	1.24407	1.00647	1.06508	0.934609	1.56158	1.56994	1.29114	1.00548	1.23401	0.895309	0.817298	0.885367	0.653508	1.13795	1.43004	1.39481	0.973546	1.09723	0.866839	1.93445	1.34502	1.11105	0.81262	1.08938	1.91675	2.19031
MIC_1359	ccs1, ycf44	c-type cytochrome biogenesis protein Ccs1	0.61389	0.767299	1.11087	1.17996	1.41833	NaN	1.17365	0.998098	1.55394	1.62895	1.70301	1.19897	1.22053	1.6966	1.70281	1.61123	1.5963	1.68237	1.31348	1.46632	1.29972	1.50315	1.51896	1.6277	1.32724	1.80788	1.46094	1.86126	1.07204	0.850125	1.13674	1.39715	1.44745
MIC_1360	mutM	formamidopyrimidine-DNA glycosylase	1.96931	NaN	NaN	NaN	1.15319	NaN	0.74955	0.941222	1.26918	1.5152	1.5163	0.562617	1.32666	1.23448	1.29131	1.40428	1.0344	1.10095	1.54861	NaN	1.01841	1.26769	1.06806	1.10783	1.61745	1.2077	1.54867	1.57954	0.933081	1.09785	0.995642	1.24472	0.949473
MIC_1361	CheY like	probable potassium channel protein	0.985839	1.11623	0.96602	1.04104	1.04411	1.08215	0.827953	1.35124	0.718634	0.747174	0.675993	0.868755	0.855484	0.799544	0.861842	0.755296	0.658647	0.867306	1.3077	0.93552	1.23416	1.88323	1.55333	1.69988	1.54302	1.29849	1.76128	1.69321	1.77247	1.43705	1.50431	1.75336	1.79828
MIC_1362	No Sim	no similarity	NaN	0.868683	NaN	1.2393	1.40876	NaN	1.85702	4.43306	0.819941	1.13205	0.805953	0.453234	0.405674	0.796093	1.04629	1.08287	1.09269	2.62831	3.15771	3.76164	NaN	NaN	NaN	6.52201	3.74156	2.96055	1.98464	1.00752	2.60991	4.91735	2.30933	0.705006	0.439491
MIC_1364	peptidase	peptidase	1.68408	0.743498	1.15481	0.930549	1.0031	1.04028	1.23873	1.20478	0.729646	0.768911	0.761064	0.877047	0.90834	0.882037	0.718417	0.725347	0.646336	0.718532	1.01913	1.11726	1.18732	1.18455	1.25837	0.966152	1.13675	1.0657	0.955748	1.11712	1.09998	1.33368	1.42868	1.32093	1.17311
MIC_1365	cobS	cobalamin [5'-phosphate] synthase	NaN	0.632595	1.23048	0.986717	0.779415	0.654485	0.855458	0.733553	0.849379	0.816527	0.930669	0.648424	0.709551	0.639291	0.889871	0.995461	0.887488	0.943434	0.54045	1.10196	0.646232	1.00121	0.924695	1.01151	0.887014	0.587488	0.799604	0.803311	0.834424	0.709739	0.81192	1.15933	1.19862
MIC_1366	Patho prot	Pathogenesis related protein-like protein	1.4523	1.04207	0.924124	1.00406	1.09209	0.560447	0.581515	0.976359	1.50456	1.48127	2.01054	0.866109	0.59418	1.15591	1.52275	1.16994	1.97752	4.01604	3.71962	3.29126	2.04616	0.962237	1.51237	3.468	2.73939	4.83993	1.79273	2.0344	1.08009	0.911439	1.10336	0.465247	0.419799
MIC_1367	Unknown	hypothetical protein	0.961484	NaN	NaN	1.53403	0.974475	NaN	0.77085	1.12281	0.603955	0.687291	0.586039	0.879055	0.748073	0.884711	0.759661	0.688786	0.560552	0.637091	0.988528	NaN	0.580697	1.05889	0.726175	0.884761	1.20359	0.590502	1.25329	0.914146	0.897509	0.754318	0.760593	1.12146	1.20643
MIC_1368	TR-ase	transposase	1.23857	1.087	0.848023	0.758325	0.960411	1.02796	0.614492	1.13913	0.862927	0.976547	1.0255	1.5125	1.28432	1.20475	0.652689	0.544055	0.75301	0.577396	0.996162	0.561776	0.802181	0.686129	0.718222	0.85709	0.709322	0.945867	1.27241	0.767543	1.28271	0.792517	0.660243	0.559069	0.750613
MIC_1369	TR-ase	transposase	1.0083	0.992919	1.18601	0.899775	1.11736	1.96324	2.2991	0.933365	1.60432	1.35018	1.58856	2.04976	1.30236	1.57884	0.967581	1.06504	1.31642	0.579039	0.814675	0.64133	1.52095	1.40165	0.885105	0.360488	0.39132	0.836989	0.581778	0.886517	0.494242	1.09761	0.408406	0.348004	0.545919
MIC_1370	No Sim	no similarity	1.45864	1.02675	0.495843	0.795275	0.752347	0.528586	0.440634	1.07681	0.494711	0.511155	0.451018	1.07906	0.999219	0.754144	0.575292	0.671495	0.502514	0.684705	0.947151	0.744908	0.874404	1.13681	0.958746	1.07917	1.10645	0.944125	1.12212	0.959424	1.04035	0.677013	0.854619	1.09617	1.17302
MIC_1372	Unknown	hypothetical protein	0.835732	0.795364	1.07765	0.872315	1.15628	1.13891	0.776634	0.994053	0.674538	0.695475	0.654278	0.952689	1.27005	0.716428	0.782071	0.861753	0.65556	0.723488	0.927	0.74958	0.990019	1.2433	1.15015	1.11431	0.969664	0.849968	1.18402	1.16418	1.24015	1.04413	1.07496	1.60383	1.41391
MIC_1378	Unknown	hypothetical protein	1.2492	0.787624	0.949851	1.01494	0.916738	0.84752	0.817107	0.961317	0.67428	0.732197	0.696062	0.934214	0.886416	0.872211	0.753159	0.683944	0.696734	0.861139	0.678062	0.705066	0.859639	0.953708	0.905905	0.855499	0.867356	0.770299	1.19378	0.902591	0.843686	0.688836	0.708776	1.2905	1.22158
MIC_1379	TR-ase	transposase	1.3692	0.751096	0.793206	0.95766	0.953427	0.824003	0.766751	0.902943	0.599001	0.664523	0.600855	0.733901	0.727908	0.68783	0.705844	0.733479	0.630125	0.700063	0.521096	0.671095	0.799117	0.748111	0.762926	0.768657	0.583515	0.673016	0.699258	0.805029	0.743691	0.648097	0.602915	1.03413	0.837076
MIC_1380	TR-ase	transposase	1.04989	1.72458	1.19726	1.03374	1.02285	1.37953	1.76316	1.24108	1.8535	1.6725	1.76658	1.90806	1.46937	1.65598	1.16399	1.11814	1.1938	1.04945	1.45294	0.850414	1.16363	0.824581	0.942267	0.920431	0.960818	1.04541	0.826707	1.16753	0.829798	1.55929	0.609624	0.665116	1.07921
MIC_1381	Unknown	hypothetical protein	1.06127	0.844447	1.00648	0.907865	0.960416	1.78232	2.75843	2.04065	3.0961	2.37506	2.82336	1.07077	0.993065	1.05513	2.10354	1.88926	2.1946	0.859914	1.06688	0.645154	0.645577	0.71856	0.587596	1.02701	1.04925	1.11056	1.11593	0.711284	1.32605	2.19705	1.17814	1.29483	1.69518
MIC_1382	Unknown	hypothetical protein	1.44692	0.966757	1.32235	0.951589	1.03197	1.78502	1.80869	0.884551	1.52567	1.09129	1.25335	1.06365	1.12476	1.1779	1.27621	1.24454	1.21456	0.849251	0.661233	1.07575	0.872793	0.592544	0.717841	0.854174	0.580769	0.714303	0.775792	0.716383	1.11413	1.27318	1.09543	0.642934	0.700189
MIC_1383	TR-ase	transposase	1.68186	0.912287	1.62251	0.975664	1.07935	1.78107	1.50738	0.885039	1.2875	1.13926	1.36001	0.966917	1.08786	1.34454	1.15804	1.0573	1.17844	1.01183	0.853463	1.16367	0.876015	0.716687	0.999758	0.835159	0.676616	0.8345	0.676363	0.863463	1.31494	1.0485	1.18897	0.758126	0.606005
MIC_1387	Unknown	hypothetical protein	0.8899	1.20541	0.531124	1.24437	1.12585	0.901579	0.739859	0.77598	0.824824	0.738857	0.659022	0.931501	1.22861	1.02203	0.938517	0.734997	0.703664	1.09253	0.42732	0.705779	0.672202	0.74616	0.932088	0.656775	0.503767	0.296104	0.85025	0.667274	0.626034	0.326469	0.437038	0.83647	0.844955
MIC_1388	wza	polysaccharide export protein	0.874228	0.769858	1.06309	1.01412	1.02755	0.758957	0.877695	1.378	0.620392	0.734382	0.642607	1.16343	1.29282	1.14488	0.690844	0.733115	0.646437	0.847544	0.606305	0.65199	0.607007	0.668583	0.653086	0.789795	0.792172	0.493548	0.80422	0.710441	0.822934	0.742689	0.68706	0.993826	1.05954
MIC_1389	epsB	lipopolysaccharide biosynthesis	1.13843	1.13688	1.0015	1.02186	0.837492	0.964301	1.10562	1.52694	1.02318	1.08192	1.17822	1.1463	1.43764	1.24725	1.11023	1.18841	1.2842	1.13882	1.22446	1.37082	0.935531	1.13368	1.03406	0.975305	0.990696	0.8497	0.950498	0.941809	1.14894	1.28614	1.45606	0.998618	1.1326
MIC_1390	Unknown	hypothetical protein	0.808015	1.19479	1.45586	1.02329	1.15713	1.45897	1.56991	1.70717	1.26455	1.42761	1.30004	0.894009	1.03881	1.14671	1.1381	1.27321	0.93058	1.17521	1.43926	1.69302	0.778861	0.997782	0.601532	1.12687	1.30765	1.29091	0.877666	0.81792	1.69469	1.79512	1.87837	1.10407	0.883287
MIC_1391	Unknown	hypothetical protein	1.16262	1.87425	1.55639	1.09495	0.981356	0.824402	1.23535	2.00407	1.11096	1.3464	1.02139	1.38722	1.2269	1.30984	1.06339	1.19875	1.14728	0.8122	1.80149	0.878392	1.04697	1.07212	0.813959	1.18556	1.964	1.77074	1.19728	1.0923	1.46857	2.1785	1.51692	1.29358	1.55067
MIC_1392	Unknown	hypothetical protein	1.07435	0.661098	0.903148	0.930994	0.956221	1.88021	1.60918	1.30888	1.54921	1.33651	1.38379	1.31396	1.43427	1.31319	1.67239	1.64092	1.521	1.32479	1.23477	1.64247	0.833381	0.84041	0.791356	1.43405	1.2483	1.30125	0.764871	0.854155	1.38392	1.59479	1.82406	0.812203	0.770149
MIC_1393	Unknown	hypothetical protein	1.25314	1.07886	0.998015	1.1472	1.06272	0.693434	1.3628	0.45774	2.46002	2.32969	2.54569	1.34717	1.55683	1.32848	2.73677	2.31551	NaN	2.45694	1.21987	2.56289	1.82246	1.20077	2.15144	0.54582	0.580005	0.718804	0.696603	0.940963	0.358251	0.867451	0.546756	0.414238	0.355723
MIC_1394	fadD	long-chain-fatty-acid CoA ligase	1.01189	0.920579	1.06247	0.91532	1.05944	1.13876	1.59037	0.764694	1.06336	0.737123	0.890877	0.374372	0.443122	0.5096	0.99782	0.916619	1.18683	1.1806	1.08962	1.34672	0.853248	0.532117	0.680724	0.963071	0.900351	0.911047	0.407214	0.426691	0.80588	1.50326	0.861975	0.286694	0.241884
MIC_1395	Unknown	hypothetical protein	1.14732	2.21197	0.83877	1.13892	0.879812	0.484988	0.709694	0.688199	0.776879	0.654098	0.632668	1.31011	1.09761	1.20161	0.912977	0.639215	0.729644	1.47531	0.699285	0.721283	0.857888	0.771454	0.821867	0.958135	0.919934	0.674747	0.807944	0.842209	1.02352	0.575644	0.685083	1.04437	0.932739
MIC_1396	Unknown	hypothetical protein	1.46835	1.0711	0.675127	1.05259	1.07161	NaN	0.711955	0.741498	0.816924	0.692067	0.715533	1.01167	1.1157	1.17446	0.964559	0.705186	0.822761	1.23007	0.586994	0.601914	0.802613	0.790619	0.82135	1.10587	0.941827	0.718233	0.867168	0.906303	1.02655	0.579663	0.699337	1.05978	1.22257
MIC_1397	No Sim	no similarity	NaN	NaN	NaN	NaN	NaN	NaN	NaN	NaN	1.21027	1.03362	0.835747	NaN	NaN	NaN	NaN	1.20714	NaN	0.910848	NaN	NaN	NaN	NaN	NaN	1.11983	NaN	NaN	NaN	NaN	NaN	NaN	NaN	NaN	NaN
MIC_1399	cobI, cbiL	precorrin-2 methyltransferase (EC 2.1.1.130)	1.62308	0.671741	0.840798	1.01552	1.00501	0.72105	1.46717	1.11841	2.26817	2.08076	2.23601	1.67308	1.84475	2.41876	2.18223	1.79854	1.8047	1.65043	1.0703	1.07527	1.3803	1.42711	1.19155	1.13614	1.14494	1.15758	1.11351	1.19248	1.24997	1.15074	1.26863	1.43047	1.64012
MIC_1400	cobH , cbiC	precorrin-8X methylmutase (EC 5.4.1.2)	1.65635	1.12224	1.43344	1.13985	1.14041	0.974571	1.48515	0.881349	2.01933	1.86832	2.17352	1.39463	1.72926	1.50412	1.96354	1.55673	1.74879	1.45501	0.944304	1.61751	1.13026	1.32279	1.14525	1.01721	0.892628	1.12636	0.991722	1.07807	1.00227	0.998465	1.1	1.4317	1.06904
MIC_1402	nirA	ferredoxin--nitrite reductase	1.00402	1.30319	0.637386	0.971368	1.17778	0.851933	0.883446	0.986025	1.17786	1.1943	1.13707	1.14859	1.17098	1.0719	1.15305	1.11444	1.08997	1.26689	0.8219	0.841101	0.913907	1.06764	0.867649	1.14848	0.99703	0.927434	1.02591	0.898971	1.07519	0.871941	0.843293	1.12008	1.12815
MIC_1403	Unknown	hypothetical protein	1.17047	1.08632	0.976034	1.04773	1.06525	1.00752	1.1902	0.804539	1.0198	0.960649	1.09588	1.06003	0.968372	1.1184	0.774707	0.697713	0.977052	1.0615	1.06841	0.625351	1.09229	0.667297	0.886069	0.645259	0.916036	1.1863	0.611886	0.831245	0.738272	0.890412	0.565538	0.536362	0.614315
MIC_1404	Unknown	hypothetical protein	1.11047	1.20669	1.00144	1.04514	0.964762	0.951373	1.17227	0.80923	0.991999	0.892399	1.02957	1.01781	0.910386	1.02142	0.810256	0.677929	0.952301	1.03002	0.956556	0.666581	1.08848	0.747334	0.845541	0.671335	0.910538	0.999703	0.678733	0.833592	0.688464	0.830361	0.556412	0.587822	0.690322
MIC_1405	Unknown	hypothetical protein	1.18453	1.05862	1.11991	1.02151	1.03957	0.986399	1.12356	0.833257	0.94338	0.919397	1.04007	1.03169	0.980274	1.07594	0.74014	0.650159	0.937336	0.973789	0.99671	0.67415	1.01473	0.717879	0.854553	0.659051	0.97493	1.00158	0.650903	0.884575	0.71569	0.870639	0.59828	0.613636	0.662113
MIC_1406	cobL, cbiE	precorrin-6y C5,15-methyltransferase (decarboxylating) (EC 2.1.1.132)	0.988673	1.15557	1.03175	0.908488	1.01254	0.949998	0.736258	0.902233	0.528051	0.51852	0.470551	0.895282	0.929357	0.947951	0.595682	0.609028	0.509775	0.696224	0.343682	0.439507	0.546556	0.591677	0.606287	0.524844	0.449283	0.412643	0.601478	0.493953	0.620449	0.47577	0.477183	0.838337	0.74108
MIC_1407	Unknown	hypothetical protein	NaN	NaN	NaN	1.21762	1.52252	NaN	1.03254	1.22515	0.642687	0.68365	0.618847	0.812272	0.944774	0.933216	0.705411	0.666037	0.72558	0.732773	1.08267	0.602583	0.688282	0.877778	0.844423	0.946789	1.15225	1.22906	0.832997	0.971261	0.981461	0.880461	0.998159	1.029	0.740504
MIC_1408	Unknown	protein of unknown function DUF820	1.78903	1.14635	1.29616	0.972792	1.00066	1.149	1.27544	1.17748	0.75731	0.850686	0.727632	1.03084	0.862564	0.984143	0.605839	0.61581	0.645979	0.65751	1.39782	0.744576	1.3666	0.696823	0.959934	0.814165	1.15781	1.46275	0.837023	0.941887	1.16968	1.28017	0.814793	0.627939	0.815024
MIC_1409	Unknown	hypothetical protein	1.21129	0.772409	0.602331	0.916129	1.06989	1.01074	1.38545	1.24753	0.738158	0.846219	0.741497	0.921729	0.893653	1.00697	0.616809	0.580739	0.711788	0.686175	1.33395	0.799117	1.37106	0.673826	0.904546	0.743718	1.10786	1.63633	0.843968	0.94154	1.09887	1.45456	0.787089	0.666702	0.853294
MIC_1410	Unknown	hypothetical protein	1.2092	1.15892	0.944828	0.915811	1.0938	1.45326	1.95527	0.624388	1.64146	1.23541	1.5695	1.15814	1.25894	1.17816	1.69794	1.47158	1.84537	1.4203	1.07641	1.59778	1.35025	1.14448	1.47446	0.657694	0.825689	0.923283	0.611937	1.16817	0.653693	1.09985	0.993592	0.686829	0.657949
MIC_1411	BolA-like	BolA-like protein	1.35637	1.08539	1.14174	1.13161	1.1346	0.788584	1.03034	1.53464	0.663359	0.729024	0.651534	0.898753	0.942361	0.922203	0.634059	0.621949	0.623798	0.741088	0.882443	0.644306	0.979428	1.16988	1.08772	0.900095	1.02066	0.772717	1.11827	0.946398	1.30566	1.07812	1.12876	1.42891	1.36109
MIC_1412	Unknown	hypothetical protein	1.02592	1.27107	NaN	0.98923	1.0323	NaN	0.822487	1.12769	0.94034	1.02682	1.05526	1.22758	1.12123	1.02306	0.818537	1.03502	1.15202	1.03021	1.49379	0.822063	1.53761	1.09711	1.60072	0.948089	1.20392	1.42935	1.30088	1.13008	0.87095	1.23777	1.14999	0.762965	0.715252
MIC_1413	G signal	G-protein-signaling modulator 2	1.00695	1.03411	0.953844	1.03226	0.998952	0.962546	1.09734	1.15764	0.706866	0.973315	0.739957	1.05286	1.14606	1.21983	0.682115	0.786891	0.658454	0.701731	0.774389	0.462272	0.71321	0.550151	0.702448	0.432559	0.477302	0.436663	0.725378	0.62034	0.622781	0.836078	0.496015	0.677073	0.738971
MIC_1415	Unknown	hypothetical protein	1.16425	1.34848	0.891155	0.944266	1.04337	1.33262	1.29268	0.607903	0.579143	0.50045	0.483774	0.867235	0.528964	0.858997	0.405577	0.403613	0.482977	0.479506	0.533681	0.360083	0.700215	0.356852	0.433964	0.38779	0.537658	0.615594	0.346927	0.578964	0.481013	0.731234	0.316047	0.335992	0.53619
MIC_1416	fibrillin	fibrillin	0.898577	0.950639	1.01582	0.872148	1.07376	0.754719	0.69294	1.0081	0.332882	0.359792	0.281188	0.760181	0.722826	0.749066	0.336248	0.312683	0.289873	0.454091	0.344621	0.219722	0.559247	0.65511	0.692243	0.488692	0.457688	0.399344	0.752439	0.564514	0.523719	0.378078	0.339655	1.10179	0.881317
MIC_1417	Phycobil	Phycobilisome protein	1.04964	1.30241	0.931378	0.997744	1.24116	NaN	1.01878	1.33573	0.540578	0.680193	0.544615	0.882138	0.88891	0.906366	0.670155	0.705822	0.65216	1.15621	0.73814	0.961263	0.665366	0.83476	0.820651	1.00536	0.767912	0.76037	0.795535	0.633618	1.29665	0.794938	1.02459	1.00458	0.905936
MIC_1418	No Sim	no similarity	0.779818	1.10748	1.46222	0.909835	0.857695	1.27267	0.841483	1.15708	0.570261	0.673112	0.569504	1.04827	0.929755	0.89999	0.737309	0.788339	0.661462	0.992997	1.077	0.945356	0.800662	0.936913	0.753157	0.984263	0.928337	0.899163	0.981995	0.737638	1.17144	0.840253	1.00934	1.08714	1.06953
MIC_1419	Zn metalloprotease	putative zinc metalloprotease	0.965456	0.852811	1.02297	1.0437	1.00232	1.17901	2.01917	1.25391	1.69718	1.61309	1.87959	1.2155	1.31607	1.57966	1.96075	1.92275	2.20653	1.36477	1.67268	2.71908	1.2888	1.27724	1.23359	0.920729	0.961291	1.06964	0.82171	1.04572	1.17651	2.68861	2.36031	1.32594	1.27603
MIC_1420	nth	endonuclease III	1.1863	0.992317	0.991694	0.983824	1.13555	1.67091	2.11481	1.48515	2.05522	1.85939	2.29657	1.59019	1.82802	2.02858	2.29688	2.26054	2.59388	2.1869	2.21212	3.52425	1.49232	1.65583	1.50473	1.16021	1.14029	1.56309	0.895277	1.16199	1.77991	3.08852	3.08232	1.08915	1.1068
MIC_1422	TR-ase	transposase	NaN	NaN	NaN	NaN	0.469829	NaN	0.805558	NaN	0.615699	0.794056	0.674263	0.860917	0.781842	0.562567	0.760781	0.659962	NaN	0.83942	NaN	NaN	0.846174	1.3942	1.12018	1.25002	NaN	0.969504	0.870563	1.01076	1.5149	NaN	1.28153	1.65796	1.07442
MIC_1424	TR-ase	transposase	0.868101	1.02733	1.05462	0.863292	0.992966	1.00038	0.797154	1.27809	0.874472	0.980983	0.846114	1.37262	1.0366	1.10868	0.872463	0.952984	0.974445	0.806688	0.871248	0.979812	0.943295	0.987952	1.07466	0.845476	0.883664	1.27878	1.40033	0.894268	1.22276	0.981914	1.0408	0.891641	1.06991
MIC_1425	peptidase	putative peptidase	1.26749	0.975056	1.22806	0.915649	1.04116	0.932334	0.831765	0.899786	0.860153	0.78766	0.93312	1.18447	0.897857	1.29009	0.898999	0.829489	0.952877	0.945512	0.982548	1.43654	1.71698	1.63309	1.32898	0.966858	1.00953	1.48273	1.50106	1.28649	0.992796	1.08171	1.09744	1.40738	1.82366
MIC_1426	Unknown	hypothetical protein	1.0274	1.37544	0.962982	1.04699	1.2694	0.667265	0.664729	1.09346	0.916116	1.17024	1.13245	0.579719	0.634683	0.702882	1.11277	0.999495	1.29847	4.47803	2.52616	2.36603	1.44827	1.50076	1.35988	5.38128	4.42385	5.03743	NaN	NaN	0.997934	0.822474	0.982573	0.918292	0.705514
MIC_1427	FMN red-ase	NADPH-dependent FMN reductase	0.990605	1.09604	0.848581	1.19158	1.03006	0.691707	0.747688	1.04391	0.614837	0.768314	0.76473	0.947981	0.850852	0.824508	0.595033	0.638148	0.673144	0.954014	1.36644	1.13901	1.26815	2.01064	1.61234	1.38577	1.72084	1.45374	2.09716	2.23301	0.968743	0.718943	0.874092	2.17447	2.84231
MIC_1428	folB	dihydroneopterin aldolase	0.9626	1.24778	0.983064	0.939544	1.11845	1.71018	1.74627	1.31604	1.16199	1.21922	1.31713	1.44462	1.52057	1.64299	1.32181	1.28684	1.40825	0.912538	0.975681	1.46091	0.9114	1.20317	1.11288	0.914124	0.850545	0.834785	0.903367	0.927648	1.17068	1.45642	1.55819	1.12621	1.28702
MIC_1429	spsA	probable glycosyl transferase	1.20688	1.16438	1.08304	1.0798	1.00029	1.11663	1.10885	1.35814	0.957186	1.03496	0.908489	1.09247	1.1398	1.09604	0.990188	0.993113	0.889189	0.640545	0.784025	0.832626	0.770092	0.903737	0.834013	0.869552	0.80756	0.75502	1.08228	0.97286	1.06013	1.17943	1.21748	1.35613	1.33342
MIC_1430	gmd, yefA	GDP-D-mannose dehydratase	1.39556	0.870432	0.677232	0.989271	1.0107	1.60858	1.40444	1.4637	1.45058	1.34724	1.30855	1.43795	1.87761	1.39525	1.3077	1.23892	1.02428	0.633434	0.921957	0.759945	0.778827	0.929192	0.899634	0.896589	0.840934	0.891009	0.930293	0.863117	1.4217	1.49435	1.51763	1.27772	1.32771
MIC_1431	icsA	hypothetical protein	1.13526	0.832547	NaN	0.886714	1.04677	1.75132	2.00781	1.63051	1.91351	1.84562	1.63051	2.39022	2.14717	2.13971	1.51209	1.24539	1.29957	0.72259	1.04782	0.981832	0.993357	0.83792	1.03737	0.750794	0.704059	1.0505	0.941327	0.969086	1.45582	1.65728	1.61075	1.07874	1.07759
MIC_1432	Gly Trase	probable glycosyl transferase	NaN	NaN	NaN	1.00231	0.934869	NaN	2.22223	1.28939	2.90753	3.15477	3.44323	1.81594	2.48021	2.95084	2.28132	2.13399	1.87969	1.01123	1.067	NaN	1.08873	1.20645	1.27431	0.939075	0.810953	NaN	0.999764	1.27424	1.92139	1.47169	1.77777	1.41727	1.50342
MIC_1433	Unknown	hypothetical protein	1.00081	0.973856	1.37022	0.991097	1.01561	1.43652	1.03875	1.37128	1.38598	1.76461	1.49992	2.58589	2.65559	2.43905	1.01162	1.04306	1.04204	1.07509	0.972591	0.731985	0.908837	0.965902	1.08845	0.871987	1.15095	0.970923	0.997413	0.90032	0.88607	0.687691	0.72479	1.01234	1.10487
MIC_1434	merR	transcriptional regulator	1.30857	1.09934	0.994386	0.964443	1.02731	1.2109	1.11888	1.38842	0.897397	0.921736	0.817452	1.3226	1.0918	1.43077	0.597403	0.632236	0.859396	0.609757	1.17398	0.53215	1.22774	0.727737	1.00368	0.582226	1.21737	0.95891	0.743927	0.849257	0.6888	0.755739	0.653997	0.495326	0.689272
MIC_1435	No Sim	no similarity	1.00035	1.13426	0.92277	0.974145	1.14021	2.17857	2.05266	1.20556	1.14922	1.00317	1.13414	1.04722	0.756001	1.3472	0.717667	0.676236	0.807425	0.457548	0.82466	0.470528	1.23867	0.635832	0.877939	0.448111	0.802698	1.01005	0.644948	0.750559	0.637649	1.00232	0.645625	0.429658	0.555188
MIC_1436	Unknown	unknown protein	1.21426	1.16995	0.829198	0.97725	1.02035	1.40055	1.08224	1.39839	1.02238	1.04666	1.09509	0.991854	0.89666	0.911574	0.866494	0.836191	0.791259	0.560312	0.86682	0.640931	1.20671	0.977572	0.966623	0.814587	1.20327	1.16473	1.0898	0.897878	0.873585	0.807362	0.932194	0.879677	1.08315
MIC_1437	metK, metX	S-adenosylmethionine synthetase	0.39853	0.851484	1.15665	0.945092	0.979605	1.49567	0.672393	1.35065	1.63353	2.25906	1.85894	2.72713	2.19982	1.6888	1.95315	2.78215	2.24763	1.87563	1.78292	0.886852	1.89153	2.41005	2.8652	1.96273	1.48317	1.6177	2.47611	1.61382	2.17794	1.64365	2.26449	1.54017	2.28762
MIC_1438	pcrA, uvrD	ATP-dependent helicase PcrA	0.549399	1.36749	0.915021	1.02067	1.12119	0.77032	0.937988	0.962956	0.667222	0.67609	0.707861	0.630626	0.789841	0.583065	0.667045	0.651443	0.664313	0.877017	1.26571	0.940269	0.807851	0.677657	0.747477	0.883085	1.23434	1.07455	0.7887	0.784712	0.935945	1.1155	0.989098	0.819348	0.709566
MIC_1439	Unknown	hypothetical protein	1.02003	0.961995	1.16841	1.20951	1.10985	1.07499	0.982552	2.01047	1.21266	1.75418	1.39355	1.33625	1.29071	1.13415	1.53728	1.62797	1.52695	2.7941	2.33892	NaN	1.48464	1.99098	1.72101	2.59315	2.81601	NaN	2.04135	1.35407	2.04878	2.27479	2.21366	1.51426	1.58925
MIC_1440	Dehydro-ase	shikimate 5-dehydrogenase	0.756093	0.963761	0.698479	0.96127	1.12874	0.96893	0.523809	0.72413	0.35807	0.354863	0.342175	0.694566	0.785352	0.527922	0.34033	0.381758	0.346063	0.410123	0.479674	0.291226	0.590477	0.592958	0.685809	0.599436	0.545001	0.610498	1.08032	0.722812	0.86825	0.489184	0.490715	0.903918	0.87755
MIC_1441	TPR rep	TPR repeat precursor	0.840636	0.797661	1.13483	1.10711	1.08625	0.926211	1.1853	0.836042	1.55157	1.52157	1.61021	0.949133	1.24157	0.925021	0.977359	0.868757	0.967158	0.910689	0.68773	0.787944	0.702367	0.981963	0.803685	1.01535	0.993873	1.08946	0.934683	1.09318	1.01929	0.966725	0.844516	1.39895	1.14326
MIC_1442	TPR rep	TPR repeat precursor	1.05585	1.23979	1.23563	0.835309	0.845145	0.9626	0.95815	0.711535	1.47877	1.25172	1.27716	0.730339	0.728675	0.872183	0.765441	0.712554	0.713051	0.79335	0.739004	0.729881	0.81348	0.998883	0.722553	0.761787	0.965665	0.916571	0.792956	0.935209	0.699086	0.645935	0.716475	0.948836	0.763816
MIC_1445	No Sim	no similarity	1.07863	0.921131	1.00555	0.850786	0.997197	0.36807	0.613391	0.277028	0.675367	0.492812	0.896818	0.298574	0.338756	0.282576	1.46269	1.24873	1.83373	1.32252	1.25238	3.85774	2.69862	1.99951	3.68048	1.3198	1.12014	1.12073	1.09338	2.2132	0.723156	0.794134	0.97513	0.931706	1.02586
MIC_1446	Unknown	hypothetical protein	0.759504	0.855685	1.00822	0.911754	0.99438	0.606711	0.450924	0.472808	0.565824	0.45332	0.615621	0.505347	0.51802	0.406025	1.24085	1.35365	1.47173	1.37356	1.24324	2.44466	2.80639	2.05285	3.57439	1.53842	1.19568	1.10859	1.53771	2.24863	0.710247	0.647478	0.775396	0.84431	0.871356
MIC_1447	Unknown	hypothetical protein	0.47968	1.83788	NaN	0.909715	1.00764	0.788939	1.05859	0.881409	1.33694	1.23157	1.58693	1.34151	1.5752	1.34022	1.13495	1.03747	1.28578	1.30327	1.16522	1.01848	1.00218	0.898543	0.772165	0.899925	1.04656	0.854298	1.01175	0.941986	0.922819	0.883175	0.914336	0.557084	0.595945
MIC_1448	Unknown	hypothetical protein	2.04354	1.05665	NaN	1.00382	0.966635	1.37276	1.10712	1.29457	1.22719	1.36604	1.28776	1.70871	1.67145	1.69174	1.37048	1.26674	1.3203	1.59849	1.37231	1.0973	1.10109	1.10437	1.1607	1.04687	1.07867	1.18367	1.03581	1.01607	1.12373	0.950562	1.01102	1.02645	0.98636
MIC_1449	No Sim	no similarity	0.850106	0.900387	NaN	0.95159	1.00247	0.759775	0.876787	1.2909	0.735037	0.727833	0.62791	0.589938	0.684662	0.609633	0.841223	0.792313	0.576191	0.603227	1.2607	1.28481	1.41527	1.59444	1.54735	1.34133	1.19181	0.95675	1.23696	1.65679	1.66471	2.14332	2.33755	1.45477	1.47746
MIC_1450	menD	menaquinone biosynthesis protein MenD	1.05717	0.941372	1.09988	1.10573	0.899106	0.844024	1.10177	0.70499	2.01688	1.52379	1.83831	0.774754	0.776153	1.1057	1.73194	1.78734	1.76257	1.10275	0.40391	0.22435	0.985004	0.815655	0.775804	0.864094	0.374951	0.2099	0.46399	0.717463	0.658124	0.749172	0.576182	0.59684	0.540752
MIC_1451	Unknown	hypothetical protein	0.883398	1.74069	NaN	0.779198	1.05373	NaN	1.08534	1.82317	2.18372	2.33449	2.12133	0.992388	1.18018	1.38625	2.42396	2.53672	1.92601	1.72567	1.35045	0.913864	0.84879	0.876318	0.790839	0.856428	1.10252	0.702734	1.15166	0.745214	0.770372	1.04537	1.08572	1.06212	1.17429
MIC_1452	Ser/thre kin	serine/threonine protein kinase	1.03181	1.24848	1.06155	0.938433	1.08555	0.975258	1.05971	0.752114	0.824248	0.63711	0.686016	0.784137	0.850051	0.713932	0.849768	0.74284	0.69696	0.582147	0.526839	0.608983	0.75129	0.729211	0.858155	0.570946	0.634082	0.582737	0.542545	0.716077	0.63602	0.571987	0.599813	0.894177	0.679056
MIC_1453	dpm1	dolichyl-phosphate-mannose synthase	0.89632	0.821172	0.823828	0.985085	0.821735	1.13208	0.883168	0.919745	1.14132	1.05956	0.957011	1.3465	0.93365	0.862594	1.33855	1.32675	1.06097	1.00853	0.811557	0.863485	1.31181	1.43426	0.893937	1.07214	0.914474	0.722968	1.34268	1.21747	0.980851	0.916489	1.06342	1.32326	1.18253
MIC_1454	Unknown	hypothetical protein	1.08558	0.952018	1.11554	1.17586	0.876891	0.934363	1.1217	0.951107	1.7352	1.59807	1.34901	0.979931	1.05168	0.935833	1.79038	1.64135	1.37479	0.910197	0.896497	1.32081	1.41789	1.23331	0.942161	0.910065	0.862298	0.855357	0.942108	0.923938	0.972987	1.07386	1.169	0.952318	0.89749
MIC_1455	Unknown	hypothetical protein	0.87155	0.931463	0.858358	0.890773	1.07656	0.519224	0.836767	0.968423	0.584201	0.735632	0.721247	0.492743	0.518576	0.541175	0.563924	0.631359	0.612639	0.757239	2.00125	1.37887	1.03751	1.27619	1.10616	1.54576	2.36634	2.04991	1.42306	1.57493	1.02133	1.47455	1.36965	1.48026	1.49805
MIC_1456	Unknown	hypothetical protein	NaN	0.467667	NaN	1.0994	0.964258	NaN	0.666672	0.610742	1.10912	0.9944	1.48393	0.418542	0.346099	0.394992	1.2372	0.966826	1.20804	1.91502	2.32687	3.21285	1.24929	0.972606	1.08441	4.24081	2.30489	5.30066	2.29741	2.30296	1.76965	2.15137	1.42894	0.822792	0.709959
MIC_1457	Unknown	hypothetical protein	0.925133	0.715108	0.883203	0.993255	0.999096	0.567499	0.497231	0.567556	0.88146	0.807601	1.25688	0.360596	0.284446	0.531497	1.06886	0.932303	1.11563	1.98405	2.43477	3.34282	1.3955	1.19806	1.17176	5.6972	3.20592	6.68448	3.0095	2.81684	1.60042	1.43593	1.35926	1.00284	0.876943
MIC_1458	iscS, nifS	cysteine desulfurase	1.04674	0.982429	1.06769	1.00138	1.12771	1.16757	1.22118	0.89211	0.637848	0.575584	0.557653	0.657246	0.680643	0.674833	0.712802	0.625174	0.555526	0.554866	0.475513	0.59538	0.783879	0.908434	0.753735	0.723829	0.646074	0.760049	0.714854	0.80738	0.937187	0.771131	0.806638	1.31738	1.04182
MIC_1459	ndhD	NADH dehydrogenase subunit 4 NdhD4	0.908935	1.05737	1.37816	0.975109	0.981435	0.341454	0.317086	0.26938	1.74667	1.40301	2.26782	0.589668	0.604505	0.700779	2.37113	2.08788	2.75114	2.14253	0.721982	1.65857	1.26428	1.10515	1.22401	0.815046	0.528735	0.589262	0.879585	0.960667	0.409585	0.476726	0.671281	0.777594	0.56303
MIC_1460	menE	O-succinylbenzoic acid-CoA ligase	NaN	NaN	NaN	NaN	NaN	NaN	1.30425	0.433411	1.22146	0.813372	1.89781	0.700186	0.881566	0.701679	1.40556	1.09502	1.50167	1.01633	0.700066	NaN	0.816371	1.02898	1.19789	0.820699	0.794902	NaN	0.828636	0.916884	0.61824	0.571033	0.571162	1.04088	0.866269
MIC_1461	MENC	O-succinylbenzoate-CoA synthase	NaN	NaN	NaN	NaN	1.74262	0.546213	0.914449	0.632529	0.942258	0.854271	1.51309	0.633437	0.656935	NaN	1.12013	0.863171	1.48424	1.00599	0.661866	1.21342	0.798384	1.37332	2.81005	0.774937	0.785399	1.15502	0.779986	1.09505	0.586149	0.656009	0.602897	1.30077	0.876407
MIC_1462	Hemolysine	hemolysin-type calcium-binding region protein	0.967943	1.25951	0.976229	1.00166	1.05985	0.693392	0.961265	1.00173	1.50822	1.33686	1.67879	0.740326	1.05307	0.962421	1.25607	1.19526	1.38158	1.5756	1.91742	1.86385	1.17761	1.22582	1.545	1.09854	0.878944	1.21231	1.15813	1.02355	1.0567	1.36896	0.967832	0.901341	0.778545
MIC_1463	Unknown	hypothetical protein	1.28246	NaN	NaN	0.80553	1.19941	NaN	1.74488	1.66881	1.383	1.48855	1.39674	1.16139	0.97688	1.41137	1.50558	1.41829	1.28546	1.21275	1.13962	1.17891	1.12254	0.913839	0.858584	1.40325	1.25222	1.65365	0.927998	0.956103	1.72748	2.01965	1.94093	1.35122	1.29587
MIC_1464	Unknown	hypothetical protein	NaN	NaN	NaN	1.15055	1.03111	NaN	1.77125	2.50087	1.3724	1.61775	1.38917	1.25928	1.08959	1.19054	1.24701	1.2614	1.55603	0.815373	1.15036	0.829087	1.07945	0.624669	0.969481	0.980885	1.39898	1.9436	0.818461	0.951189	1.42007	2.32797	1.73118	1.12314	1.01242
MIC_1465	Unknown	hypothetical protein	0.726676	1.14991	0.933437	0.941008	0.965465	0.96333	0.932486	1.24887	0.971823	1.11194	1.01758	1.23965	1.01954	1.10021	0.819152	0.818268	0.961867	0.69819	1.24023	0.670078	1.44474	1.0419	1.13339	0.774751	0.978646	1.41261	1.32176	1.04727	1.01856	0.998118	1.01074	1.12824	0.862867
MIC_1466	Unknown	hypothetical protein	1.31058	1.33531	1.25914	0.959701	0.944594	1.13421	1.19686	1.35678	0.900522	1.01519	1.04391	1.11679	1.00677	1.002	0.765869	0.718973	0.985162	0.904652	1.13023	0.597124	1.16862	0.639699	0.9113	0.584093	0.838552	1.35369	0.950383	0.800315	0.845424	1.01206	0.798713	0.644774	0.624318
MIC_1467	Unknown	hypothetical protein	1.12886	1.4285	0.935953	1.08533	1.07527	1.14887	1.43054	1.08826	1.05497	1.21592	1.13197	1.04415	1.10566	1.16361	0.870289	0.756437	1.07051	1.03929	1.12699	0.726261	NaN	NaN	NaN	0.553017	0.858851	1.21759	0.489197	0.593221	0.81079	0.870795	0.790385	0.385126	0.360214
MIC_1468	Unknown	hypothetical protein	0.741832	0.871734	1.31446	0.813987	0.786982	1.19269	0.692404	1.31979	0.482233	0.561094	0.519002	0.686617	0.73437	0.502566	0.455289	0.680249	0.435635	0.575278	0.468303	0.32933	0.381743	0.514298	0.447214	0.649339	0.683242	0.591893	0.660114	0.46838	0.977041	0.778373	0.895723	1.02009	1.09219
MIC_1469	narB	ferredoxin-nitrate reductase	0.951215	1.09721	1.04007	0.914684	1.06301	1.23183	1.09948	1.51395	0.622177	0.668801	0.613892	1.2169	1.30576	1.09969	1.28876	1.33555	1.38335	1.00861	1.73795	1.63474	1.10403	1.61832	1.00174	1.11731	1.20926	0.899224	1.63371	1.48132	1.6633	1.39638	1.64539	1.72253	2.08751
MIC_1471	dnaX	DNA polymerase III gamma/tau subunit	NaN	NaN	NaN	0.955066	1.0368	NaN	1.48501	0.742488	1.12772	1.0053	0.96827	0.616974	0.789171	0.790502	1.29862	1.26471	1.20702	0.935268	1.41627	NaN	1.21037	1.15896	1.01398	1.13162	1.10035	NaN	0.868602	1.17136	1.21781	1.31315	1.6386	0.796447	0.876599
MIC_1472	ycf64	uncharacterized monothiol glutaredoxin ycf64-like	0.828375	0.893236	1.06429	0.832158	0.848338	1.07036	0.825459	1.25771	1.02923	1.30742	1.09256	1.3701	1.01545	1.07288	1.08632	1.25136	1.2102	1.72876	1.51515	0.999822	1.2686	1.64845	1.26424	1.74095	1.7716	1.54346	1.60679	1.06373	1.04005	0.925444	1.0369	0.919126	1.26903
MIC_1473	Unknown	hypothetical protein	1.43897	0.988661	1.19304	0.893125	1.00987	1.05138	1.29881	0.87765	1.09239	1.10863	1.13651	1.10452	0.98388	1.10409	1.04411	0.975651	1.15968	1.17808	1.09176	1.36662	1.13834	1.24984	1.11633	1.05114	1.15953	1.4519	1.19505	1.11769	0.957848	0.98847	0.899273	1.00778	1.01164
MIC_1474	TC.MSCS	mechanosensitive ion channel homolog	0.980528	1.03835	NaN	0.998014	0.996208	NaN	0.725938	0.84649	0.779935	0.923298	0.677923	0.837338	1.10525	0.731437	0.978734	0.981864	0.78121	0.768203	0.647146	NaN	0.69218	0.751854	0.694181	0.899726	0.798751	0.590408	0.814217	0.658833	1.06088	0.484299	0.702965	0.90923	0.79461
MIC_1475	lipA2	lipoic acid synthetase	1.16589	1.13665	0.93928	0.97532	0.990884	1.41071	1.50485	1.27051	1.07012	1.16142	1.29127	1.39306	1.50174	1.45021	1.13892	1.14737	1.17609	1.07345	0.713513	1.22781	0.826841	0.9717	0.971521	1.3349	0.80859	1.00736	0.92956	0.955519	1.95607	1.83887	1.856	1.71383	2.07487
MIC_1477	Unknown	hypothetical protein	0.965653	0.995642	NaN	0.929349	1.11431	NaN	2.44023	1.4862	1.97587	1.89108	2.28252	1.78276	2.31044	1.80521	2.16732	1.85684	2.09975	1.38367	1.31067	2.21806	1.24326	1.55996	1.63291	1.16046	0.921336	1.33414	1.06213	1.37475	2.05755	2.00154	2.14427	1.37282	1.50889
MIC_1478	chlB	light-independent protochlorophyllide reductase subunit ChlB	1.15665	1.07434	0.943558	0.945778	1.08525	0.209942	0.482496	0.160627	1.58228	1.24046	2.56945	0.360727	0.376922	0.500564	2.65702	2.50233	4.7959	3.36181	1.50829	5.29073	2.12342	1.45055	2.12438	1.07967	0.88725	1.27226	0.815256	1.3612	0.561003	1.0426	1.06228	0.440874	0.367855
MIC_1479	Prti t prot	chromosome partitioning protein	1.02229	1.06869	0.936082	0.944223	0.988041	0.818034	0.84499	1.72687	1.14691	1.59063	1.24512	1.27946	1.07168	1.43612	1.91202	2.31573	1.74933	2.51898	2.58003	1.76049	2.1144	2.31199	2.12813	1.9981	2.19487	1.8969	1.85	1.74	1.20567	1.54228	1.78955	1.41274	1.52417
MIC_1480	dcoH	Pterin-4-alpha-carbinolamine dehydratase	NaN	NaN	NaN	1.21011	0.902599	NaN	1.24121	2.5735	0.792386	0.909385	0.6284	0.966442	1.15348	1.22729	1.05296	0.981242	0.634754	1.13228	1.8361	1.33195	1.27332	1.5203	1.36301	1.92955	2.09246	1.14739	1.35075	1.26041	1.98773	2.20969	2.09352	1.642	1.50467
MIC_1481	No Sim	no similarity	NaN	NaN	NaN	1.29771	1.01063	NaN	1.20822	1.28757	1.73654	1.42522	2.04395	0.978496	1.10679	1.42404	1.61597	1.39542	1.98419	1.24464	1.10683	1.45574	2.31484	1.58942	2.74028	1.72695	1.19286	0.965617	1.01684	1.03184	0.757415	1.42716	1.04727	0.879012	0.659196
MIC_1482	CSPR	probable tRNA/rRNA methyltransferase	1.01574	1.40717	NaN	1.08608	0.883109	NaN	1.02896	1.36172	1.51847	1.8272	1.55388	1.02595	1.01213	1.16428	1.22868	1.54608	1.41964	0.995519	1.72388	0.751868	1.08459	1.3557	1.33765	1.19468	1.92531	1.3045	1.34989	1.50003	1.08014	1.07416	1.27662	1.59686	1.62313
MIC_1483	Unknown	hypothetical protein	1.21131	1.3175	1.24696	1.26879	1.13632	0.87821	0.898736	1.1391	1.06945	1.34291	1.23754	1.09126	1.18749	1.13743	1.08825	1.05442	1.19563	1.80318	1.68708	1.08404	1.2565	1.42624	1.61431	1.09214	2.36497	1.16448	1.2694	1.20708	0.784892	0.579969	0.927626	1.03228	1.29637
MIC_1484	No Sim	no similarity	2.95009	1.65886	1.07634	1.2025	0.819275	0.735735	1.08211	0.830428	1.75449	2.02452	1.82094	2.55578	2.19848	1.48638	2.01338	1.37661	1.71587	1.73179	1.15605	0.911964	1.3086	1.29654	1.37404	1.05207	1.04483	0.79625	0.793365	0.942897	0.758303	0.381064	0.728731	1.06755	0.749913
MIC_1485	dcm	C-5 cytosine-specific DNA-methylase	1.59346	1.09661	1.31589	1.1012	0.970766	0.737967	1.23011	1.30447	2.16419	1.91668	1.61322	1.39513	1.69657	2.12623	2.12763	1.41691	1.42014	1.67272	0.568144	0.755676	1.05647	1.10101	1.15967	1.19887	1.00404	0.824919	1.0015	0.900264	1.1048	0.617458	0.545101	0.970493	0.865792
MIC_1486	ndhD2	NADH dehydrogenase subunit 4	0.926606	0.922469	1.08372	0.946808	1.1381	1.81428	3.25617	3.16251	4.22576	4.46078	3.42826	3.70158	5.33126	3.93154	3.64852	3.97502	3.24853	1.23507	1.8866	1.28305	0.809367	0.692458	0.977693	0.65963	0.866445	0.770913	0.608997	0.615094	0.582009	1.81488	1.56365	0.770304	0.739747
MIC_1487	livF	amino acid transport system ATP-binding protein	1.30794	1.49289	1.01381	1.30423	0.948478	NaN	0.698281	0.817083	1.58316	1.5137	1.31273	1.26952	1.14558	1.15707	1.50849	1.34836	1.0605	1.33932	0.804338	0.758643	0.836017	1.08428	1.12726	1.04423	0.969319	0.809666	0.991499	0.947708	0.84923	0.537998	0.785086	1.10422	1.26831
MIC_1488	rlpA	RlpA-like lipoprotein precursor	1.19486	1.11967	0.576367	1.04047	1.30465	0.518445	0.639516	0.977601	1.45666	2.01209	1.86669	2.40987	3.01362	2.16761	1.44926	2.36047	2.04458	2.16777	1.30759	1.56855	1.94472	2.1877	2.98024	2.03439	2.55835	2.18773	1.60444	1.7973	1.13796	0.60868	1.26822	1.34037	1.73126
MIC_1489	No Sim	no similarity	1.43423	0.806163	1.46922	1.14492	1.1899	0.651997	1.16613	0.75791	0.794786	0.599524	0.739896	0.817048	0.908494	0.776677	0.854288	0.75498	0.864776	0.846451	0.819546	0.961311	0.835674	0.937444	1.01842	0.854991	0.938488	1.01623	0.784214	1.02632	1.05842	0.928493	1.0475	1.07758	0.899305
MIC_1490	Unknown	hypothetical protein	1.0301	1.69755	1.57093	0.994379	1.05014	0.608868	0.672421	1.28059	0.311297	0.352159	0.293641	1.09829	0.859887	0.790137	0.291122	0.406814	0.423394	0.769804	1.6886	0.857406	0.952032	0.845199	0.905826	0.968763	1.54326	1.50005	0.866605	1.02684	1.11624	1.15581	1.2693	0.804964	0.734371
MIC_1491	Unknown	hypothetical protein	NaN	NaN	NaN	NaN	NaN	NaN	NaN	NaN	NaN	NaN	1.98971	NaN	NaN	NaN	NaN	NaN	2.39383	NaN	NaN	NaN	NaN	NaN	NaN	2.32623	NaN	NaN	NaN	NaN	NaN	NaN	NaN	NaN	NaN
MIC_1492	Unknown	hypothetical protein	NaN	NaN	NaN	1.12525	0.978811	NaN	0.477723	0.596313	0.868672	1.15553	1.17584	1.04353	1.10725	1.15852	1.15709	1.02101	1.39675	1.6394	1.38281	NaN	1.03212	1.20089	1.37417	1.20337	1.32268	NaN	0.797746	1.15072	1.08656	0.533163	0.886132	1.03367	0.840333
MIC_1493	Unknown	hypothetical protein	NaN	NaN	NaN	NaN	NaN	NaN	NaN	0.612423	0.808368	0.559379	NaN	0.554877	0.838268	0.579255	0.713369	0.639899	NaN	0.848778	0.535107	NaN	0.632545	0.860111	0.866707	0.669825	0.721304	NaN	0.610399	1.06613	0.718313	0.533125	0.610195	1.21898	0.936718
MIC_1495	No Sim	no similarity	1.24916	1.46996	NaN	1.138	0.787426	1.68708	1.93326	1.24321	1.76584	1.97245	2.47341	1.90267	1.784	2.13591	1.4977	1.57684	2.30047	1.6222	2.47618	2.8311	2.08453	1.38288	1.82306	1.50365	1.77957	3.92095	1.41665	1.94989	2.07646	3.03827	2.62402	0.890416	1.07776
MIC_1496	No Sim	no similarity	1.89773	1.5977	NaN	1.16592	1.06089	NaN	2.77502	1.35923	2.21334	2.1427	2.8693	2.11109	1.93457	2.26387	1.73966	1.66598	2.38716	1.52467	2.75983	3.42809	2.01617	1.20771	1.78318	1.05235	1.45016	3.23236	1.37842	1.79253	2.23612	3.07096	2.42358	0.852088	0.920767
MIC_1498	Unknown	hypothetical protein	0.710609	0.946513	0.790148	1.10746	0.908447	1.28411	1.05951	1.30617	1.27672	1.32498	1.305	1.37074	1.33609	1.34599	1.1942	1.29248	1.25935	1.11769	1.59198	1.63293	1.24018	1.53736	1.48276	1.55442	1.29998	1.4368	1.5345	1.42193	1.34001	1.40964	1.60256	1.36327	1.65717
MIC_1499	Transcription factor	Putative transcription factor	1.07321	1.01959	0.99653	0.954623	1.12659	0.725901	0.567113	0.52628	0.679253	0.742342	0.70472	0.65076	0.80804	0.666509	0.885338	0.764425	0.847773	1.97155	1.15528	1.316	1.20026	1.3419	1.46015	1.0532	0.980478	0.825472	0.875872	0.941002	0.592036	0.394761	0.470274	0.770572	0.681779
MIC_1500	IBR dom prot	IBR domain containing protein	0.731439	1.72795	NaN	1.18933	1.18765	0.682826	0.750823	0.654372	0.93149	0.849663	0.731355	0.7655	0.928154	0.735308	0.743511	0.798771	0.676236	0.890471	2.08262	0.814954	0.840199	1.00416	1.09683	0.807092	2.80799	1.59684	0.716311	0.879973	0.700838	0.973837	0.623547	1.35812	1.20337
MIC_1502	Phag integrase	phage integrase family	0.909422	1.03687	0.887657	1.00128	0.958907	1.0749	1.34534	1.35089	0.598031	0.820234	0.609082	0.993981	0.949021	0.981445	0.663422	0.692285	0.588148	0.434823	1.15865	0.662771	1.19729	1.05718	1.25844	0.770426	0.910277	0.965579	1.04886	1.12066	1.56842	1.90094	1.53506	1.53717	1.78716
MIC_1503	No Sim	no similarity	NaN	NaN	NaN	0.803798	1.19574	NaN	1.13521	1.77917	1.13624	1.34824	1.08409	0.750282	0.88874	1.0313	1.29222	1.26084	0.996941	0.844081	NaN	NaN	0.998324	1.29967	1.3284	1.52771	1.74544	1.07923	1.11947	1.31905	2.12616	1.80814	2.74987	1.76633	1.848
MIC_1504	Wall prot	Putative glycine-rich cell wall structural protein	1.14514	0.872454	1.00762	1.31873	1.03165	0.894543	1.02476	1.56775	0.570182	0.659666	0.514223	0.811609	0.893945	0.775791	0.643548	0.652018	0.522222	0.851736	0.764712	0.582436	0.730947	0.885712	0.870697	1.04882	0.945195	0.650347	0.8996	0.880135	1.32043	1.04591	1.11754	1.17946	1.17599
MIC_1505	Unknown	hypothetical protein	NaN	NaN	NaN	0.974513	1.31632	NaN	0.769414	0.707526	0.81305	0.712273	0.648836	0.55356	0.695372	0.493479	0.719932	0.764277	NaN	0.660083	0.878461	NaN	0.701407	0.905483	0.966167	0.588175	NaN	NaN	0.74545	0.743833	0.608409	0.734931	0.621917	1.00589	0.91141
MIC_1506	Unknown	hypothetical protein	NaN	NaN	NaN	2.39421	1.92065	NaN	NaN	NaN	1.16659	NaN	NaN	0.701931	0.891865	0.790354	NaN	NaN	NaN	0.708477	NaN	NaN	0.752791	1.10369	0.811469	0.566383	NaN	NaN	0.788406	0.805779	NaN	NaN	NaN	1.0524	0.903801
MIC_1508	Unknown	hypothetical protein	1.14761	1.00384	1.08585	1.0135	0.884141	0.929108	0.938042	1.79831	0.782461	0.903465	0.806462	1.02148	1.00535	0.949887	0.875918	0.993379	0.789739	0.987393	1.46975	1.26056	1.30386	1.80368	1.47885	1.67043	1.64152	1.28386	1.58174	1.4055	1.97664	1.52361	1.9073	1.56794	1.8958
MIC_1509	No Sim	no similarity	0.496635	1.14004	0.307097	1.02243	1.00973	1.49792	1.06266	1.28098	0.919172	0.890632	0.891326	0.865028	1.10775	0.826534	0.96744	1.04662	0.904596	0.728897	1.17917	1.28413	1.33641	1.59466	1.33363	1.73451	1.38618	1.29264	1.45788	1.28275	2.14011	1.40306	1.90046	1.39906	1.41397
MIC_1510	Unknown	hypothetical protein	1.69079	NaN	NaN	NaN	1.13079	0.521985	1.0287	1.22372	1.12114	1.01811	1.08344	1.13776	1.23628	1.36237	1.06688	1.13785	0.91984	0.695517	1.16348	1.259	1.33763	1.52041	1.49599	1.52786	1.10551	1.03347	1.18313	1.31288	1.58708	1.38443	1.9594	1.4319	1.74183
MIC_1512	No Sim	no similarity	1.47466	0.678875	NaN	0.92361	0.722388	NaN	0.391365	0.896148	0.751485	0.771169	0.856023	0.592239	0.939486	0.792462	0.596694	0.657099	0.582337	1.02735	0.89317	0.5217	0.762342	1.15915	0.999336	0.85497	0.891123	0.581534	1.05471	1.08841	0.580488	0.416554	0.661504	0.877237	1.16479
MIC_1513	nifS	cysteine desulfurase nifS	NaN	NaN	NaN	NaN	NaN	NaN	NaN	NaN	0.628794	0.674861	NaN	NaN	NaN	NaN	0.838393	0.774954	NaN	0.784527	NaN	NaN	0.840385	1.02082	NaN	1.13067	NaN	NaN	NaN	NaN	0.824807	NaN	NaN	NaN	NaN
MIC_1514	Unknown	hypothetical protein	1.4763	0.553197	1.2657	0.994443	1.17004	0.634503	0.714857	0.728563	0.583955	0.691854	0.554994	0.739892	0.745027	0.70718	0.560636	0.745226	0.679518	0.917448	0.471052	0.902484	0.570444	0.761108	0.913845	0.623983	0.760097	0.58072	0.673366	0.887157	0.452819	0.580015	0.648226	1.03224	0.762634
MIC_1515	Unknown	hypothetical protein	1.7985	1.01567	0.893088	1.03645	1.123	0.957726	1.27806	0.672533	1.19213	0.87414	1.01583	0.870028	0.788307	1.14424	0.739856	0.664287	0.764087	0.968989	0.535266	0.725856	0.920061	0.638657	0.76871	0.823639	0.729621	0.762516	0.633222	0.793074	0.715401	0.634959	0.599158	0.778668	0.758063
MIC_1516	Unknown	hypothetical protein	NaN	NaN	NaN	0.78646	0.941125	NaN	1.12235	1.30456	1.36516	1.2109	1.08709	0.968223	1.08054	1.23577	0.941049	0.922503	0.905467	1.09625	NaN	0.878752	1.15061	0.905453	0.978497	1.06642	1.08538	0.892815	0.809476	0.99822	1.20161	0.984406	0.887603	0.900748	0.82611
MIC_1517	Unknown	hypothetical protein	NaN	NaN	1.66575	NaN	1.29688	0.772635	1.38671	1.37374	1.19226	1.38702	1.08784	NaN	1.01602	0.989566	1.00534	0.975374	0.85148	1.07134	0.564363	0.886361	0.910629	0.892199	0.832542	0.993813	0.734091	0.766285	0.666642	0.91097	1.10817	0.950569	0.940197	1.10675	0.889681
MIC_1518	Cation transp	cation efflux system protein	0.955322	0.752682	1.07234	0.89125	0.919813	0.846588	1.05394	1.20611	1.00608	1.18525	1.0371	1.1031	1.36894	1.19962	1.24523	1.47056	1.20766	0.88093	0.540724	1.18094	0.618097	0.707856	0.636777	0.473322	0.606608	0.47041	0.738104	0.633222	0.460547	0.562122	0.625692	1.10754	0.840346
MIC_1519	rfbB	dTDP-glucose 4,6-dehydratase	0.800012	1.08435	1.07082	1.06609	0.895284	0.897288	1.66551	1.84406	2.26266	2.82017	2.66921	1.6356	1.87566	2.02397	2.93376	2.99654	2.55573	1.73495	0.881711	1.17476	0.569011	0.596249	0.898886	0.586447	0.410338	0.406394	0.707036	0.606147	0.817358	1.03968	0.986829	1.08065	0.952872
MIC_1520	No Sim	no similarity	0.623061	NaN	1.6129	1.07311	1.06495	NaN	2.22888	0.510733	1.71054	0.764681	1.59564	0.862269	0.875919	1.23455	1.25208	1.02899	1.08867	0.906832	0.533014	NaN	0.870712	0.830467	0.715607	0.637669	0.634394	NaN	0.558586	0.780676	0.407122	0.927805	0.405569	0.764816	0.783178
MIC_1521	No Sim	no similarity	1.54183	1.05915	1.58727	0.907099	1.12763	1.17899	1.66437	0.404698	1.53848	1.33785	1.54544	0.852931	0.99106	1.14403	1.0257	0.570984	1.10868	1.11616	0.448153	0.904584	1.01531	0.775458	0.842311	0.710944	0.788643	0.912428	0.541014	0.850848	0.640205	0.777916	0.624077	0.974026	0.802601
MIC_1522	HNH nuclease	HNH endonuclease	0.664544	1.47319	0.73392	1.45588	1.13824	NaN	0.863997	0.959421	1.01125	0.876762	0.998976	1.07337	0.910729	0.922433	0.709814	0.738674	0.612645	0.707913	0.688255	0.628602	0.774704	0.794069	0.799898	0.733382	0.771604	0.821921	0.736983	0.915852	0.592928	1.00455	0.526325	1.02243	0.827766
MIC_1523	rpsP, rps16	30S ribosomal protein S16	1.1542	1.31722	0.987275	1.10333	1.15097	1.91527	2.2054	2.42259	2.3002	NaN	NaN	1.8815	1.87819	2.03238	NaN	2.69536	2.90388	5.46039	2.85739	2.64323	1.9001	2.23602	2.00475	2.64366	3.14865	2.70322	1.72539	1.53022	2.33382	2.32906	2.85477	1.61074	2.15482
MIC_1524	RNAbind	RNA-binding protein like	1.16596	1.02244	1.24841	0.894667	1.16553	1.84821	1.67043	2.39791	2.26436	2.81637	2.34315	1.75162	1.73309	1.81217	2.91384	2.88876	2.80819	5.08897	2.39628	2.11705	1.87708	2.01339	1.9892	2.56587	2.78375	2.37393	2.03277	1.42325	2.13932	2.03811	2.81617	1.69261	2.12198
MIC_1525	GTP bind	GTP-binding protein	0.98433	0.998838	1.12613	1.03157	1.0338	0.911884	1.03454	1.6612	1.21071	1.29468	1.18351	1.34141	1.01997	1.46887	1.30688	1.19003	0.947751	1.61991	1.2094	0.990428	1.10023	1.32632	0.835995	1.27815	1.02953	0.943673	1.07211	0.899907	1.18601	1.03908	1.07334	1.29949	1.42683
MIC_1526	Unknown	hypothetical protein	0.908474	1.09184	1.56013	0.903116	0.90983	1.71824	1.1796	1.33123	2.27145	2.47064	2.79888	1.59294	1.56363	1.35255	2.63929	1.96963	2.80411	2.07435	1.26083	0.817547	1.36643	1.06558	1.33234	1.31914	1.08775	1.16304	1.18528	0.869123	1.36411	0.807467	1.01299	0.715509	0.835627
MIC_1527	No Sim	no similarity	0.923191	1.26559	0.891411	0.922722	0.907582	1.29984	0.749438	1.12929	0.986307	1.16066	1.00341	1.42719	1.1863	1.08088	0.962586	0.942247	1.0359	1.16151	1.23755	0.686229	1.0014	0.999755	1.10169	1.00393	1.11327	0.911895	1.26545	0.82459	1.11398	0.763685	0.782418	0.914376	0.95918
MIC_1529	sppA	protease IV	1.27044	0.897334	1.28849	1.11837	1.22278	0.802753	0.966938	0.86248	1.11323	1.12807	1.3939	0.826092	0.846791	1.00648	1.21073	1.08909	1.19907	0.964948	0.893666	1.24356	1.28402	1.22594	0.973479	0.716616	0.718467	1.00752	0.94822	0.91439	0.891308	0.830536	0.756608	0.997197	0.869111
MIC_1530	comE	competence protein ComE	1.41577	1.09765	1.53023	1.17026	1.10303	0.545783	0.562067	0.680823	0.535221	0.429835	0.538488	0.923589	0.964467	0.585387	0.452512	0.51344	0.498432	0.47209	0.518899	0.509204	0.867005	0.873153	0.923128	0.655045	0.624503	0.630549	0.737189	0.817979	0.664434	0.391792	0.479637	1.20823	0.866439
MIC_1531	Unknown	hypothetical protein	1.20133	0.892333	1.16866	0.996326	1.16428	0.739982	0.590841	1.01463	0.26928	0.312378	0.266935	0.856692	0.839779	0.556471	0.318035	0.26649	0.320551	0.58339	0.407998	0.265604	0.779188	1.07736	1.01048	0.580701	0.62367	0.419355	0.904325	0.640624	0.56748	0.417392	0.421443	1.21622	0.966863
MIC_1532	Unknown	hypothetical protein	1.01792	1.3694	0.941217	1.04234	0.958499	0.588423	0.669389	1.08362	0.673299	0.842037	0.696966	1.44327	1.38681	1.32476	0.756296	0.746855	0.813275	1.2948	0.637764	0.423296	0.771395	0.872146	0.99256	0.634036	0.731588	0.439454	0.883835	0.694943	0.436953	0.465299	0.374002	0.904534	0.800526
MIC_1533	Alc dH-ase	zinc-binding alcohol dehydrogenase	0.764369	0.932082	1.19267	0.950643	0.977516	0.97835	0.742058	0.99537	0.82458	0.922978	0.831042	1.51933	1.15026	1.45351	1.06224	0.896281	1.06865	1.08894	0.519659	0.472015	0.886017	0.935519	0.971436	0.625511	0.519443	0.579807	0.865635	0.637414	0.514418	0.45792	0.456151	0.867208	0.744899
MIC_1534	Unknown	hypothetical protein	1.56201	1.33962	1.10095	0.98923	1.04157	3.21792	2.84721	3.59664	1.95467	2.70465	1.70393	3.49509	3.22436	3.37101	2.73512	3.12131	2.39163	1.23582	1.61162	1.32578	1.44975	1.68229	1.5075	0.674067	0.707029	0.588102	1.0619	0.733813	0.969306	1.79498	1.56591	1.22778	1.44635
MIC_1536	dcm	M5C-methyltransferase	NaN	NaN	NaN	1.03051	0.862031	NaN	1.72014	0.936163	1.74389	1.67421	1.49174	0.961164	0.921235	1.37577	1.2579	1.19174	1.10113	1.10055	0.863736	NaN	1.43861	0.963103	1.20072	1.07542	0.838776	1.07502	0.846185	0.980261	1.025	1.04845	1.05325	0.977976	0.858193
MIC_1537	pheT	phenylalanyl-tRNA synthetase	0.613234	0.969433	1.01653	0.934019	0.951715	0.976865	0.701222	1.15194	1.84253	1.77018	1.84555	1.64094	1.60666	1.49063	1.9178	2.03201	1.90559	1.73249	0.951121	0.949514	1.07161	1.15245	0.808118	0.762533	0.719539	0.608376	0.955678	0.604283	0.852276	0.604522	0.77622	0.745894	0.718281
MIC_1538	TR-ase	transposase	1.00556	1.11987	1.01149	1.13158	0.938481	0.476021	0.528927	0.670956	0.806233	0.987328	1.05528	0.662385	0.656965	0.719112	0.936922	1.0808	1.04234	1.1926	1.00656	1.07753	0.940095	1.03464	0.821599	0.999307	1.01836	0.902102	1.07167	0.98489	0.999719	0.834911	0.910867	0.754761	0.772629
MIC_1540	TR-ase	transposase	1.10584	0.961673	1.49371	0.926998	0.991331	0.666788	0.742541	0.928763	1.1178	1.07412	1.18207	0.778362	0.571331	0.729925	1.10929	1.01465	0.953839	1.21654	1.74307	1.2875	2.20095	2.31066	1.91616	1.53655	1.7088	1.39596	1.94816	1.71803	1.11521	0.886784	1.07916	0.755676	0.882402
MIC_1543	Unknown	hypothetical protein	0.957412	1.0878	1.3948	1.10802	0.961834	0.851077	0.70986	1.09363	0.798052	0.993054	0.823316	1.22759	1.22996	1.10023	0.840139	0.812756	0.786887	0.917461	1.04683	0.581264	1.00282	1.10874	1.05835	0.808534	0.987006	0.857346	1.0774	0.857259	0.99634	0.754573	0.77658	0.978943	0.904363
MIC_1545	cupA	CO2-hydration protein	0.850938	0.871732	1.03226	0.929485	1.03291	0.706192	0.830484	0.528124	1.97687	1.7607	2.69998	1.2558	0.989924	1.28806	2.38388	1.9818	3.53292	2.50716	0.699907	2.11805	1.03179	0.988121	1.31679	0.491806	0.349681	0.447442	0.617713	0.600236	0.423731	0.433168	0.464076	0.556436	0.427516
MIC_1546	ndhD3	NADH dehydrogenase subunit 4 NdhD	1.12591	0.889972	1.05472	0.968801	1.04063	0.599327	0.817144	0.4272	2.08377	1.43301	2.55676	1.13138	1.1073	1.35953	2.47285	2.01346	3.43178	1.80341	0.475188	2.0029	0.981557	0.764205	1.06899	0.407958	0.236397	0.289848	0.419562	0.520073	0.387783	0.413418	0.452707	0.447422	0.31608
MIC_1547	ecaB, icfA	periplasmic beta-type carbonic anhydrase	1.13868	1.11322	1.00709	0.920239	1.09877	0.355133	0.508971	0.626133	0.949405	0.952821	1.06054	0.727131	0.784715	0.859444	1.31075	1.14309	1.33719	2.23765	0.671431	1.41952	0.961711	0.891436	1.02265	0.740026	0.379324	0.346593	0.733894	0.487527	0.327137	0.259868	0.26385	0.546004	0.418174
MIC_1548	ndhF3	NADH dehydrogenase subunit 5 NdhF	1.17992	0.983523	1.10069	0.930608	1.07407	1.86177	2.06884	1.10307	3.30455	2.88678	4.29787	2.13294	2.18982	2.44525	4.38369	3.98184	5.96592	4.64651	1.15289	5.12872	1.76524	1.55841	2.04786	0.783806	0.454719	0.541125	0.627049	0.669127	0.702193	0.828605	0.891045	0.65807	0.447728
MIC_1549	rbcR	transcriptional regulator	1.0671	1.21436	NaN	1.08182	1.02383	NaN	1.12272	0.897892	1.65079	1.70689	1.93416	0.977621	1.23677	0.96179	1.92736	1.80277	2.33351	1.22377	1.18721	1.9609	1.19784	1.33823	1.48961	1.09284	1.15878	1.09064	1.0184	1.26575	1.0243	0.957022	0.996018	1.28461	1.36471
MIC_1551	No Sim	no similarity	NaN	NaN	NaN	NaN	NaN	NaN	NaN	NaN	NaN	NaN	1.57763	NaN	NaN	NaN	NaN	NaN	1.24692	NaN	NaN	NaN	NaN	NaN	NaN	NaN	NaN	NaN	NaN	NaN	NaN	NaN	NaN	NaN	NaN
MIC_1552	No Sim	no similarity	NaN	0.88833	NaN	NaN	NaN	NaN	0.73166	0.550412	0.935922	0.887445	0.794561	0.876552	1.18105	0.902914	0.761535	0.772641	0.78861	1.22147	0.639689	NaN	0.80435	0.58579	0.837657	0.534907	0.776978	0.881039	0.636803	0.767355	0.593347	0.651726	0.626527	0.672302	0.597954
MIC_1553	Unknown	hypothetical protein	NaN	NaN	NaN	NaN	NaN	NaN	0.79722	NaN	0.848897	0.738406	0.787492	0.656393	0.882459	0.867184	0.94018	0.733071	1.11348	0.88984	0.504806	NaN	0.741184	0.90037	0.70428	0.614705	0.928426	NaN	0.660031	0.93895	0.509739	0.644609	0.730714	0.986109	0.874371
[truncated: 3,802 more rows]

## Sheet: Mediane T par T et RES STAT
MIC (PCC7806)	Gene OR Gene Information	PRODUCT OR OTHER PROPERTIES	COG.category.name	1904-01-01	1904-01-01 05:30:00	1904-01-01 06:30:00	1904-01-01 07:30:00	1904-01-01 12:00:00	1904-01-01 18:00:00	1904-01-02	STAT
[truncated: 5,085 more rows]
